# Supplementary material for: Correlated evolution of sternal keel length and ilium length in birds
Source: PeerJ. 2017 Jul 26;5:e3622. doi: 10.7717/peerj.3622 (PMC5533152; doi:10.7717/peerj.3622)
Supplement: Supplemental Information 2 [file peerj-05-3622-s002.tre]

#NEXUS

[Tree distribution from: The global diversity of birds in space and time; W. Jetz, G. H. Thomas, J. B. Joy, K. Hartmann, A. O. Mooers doi:10.1038/nature11631]
[Subsampled and pruned from birdtree.org on 10/30/2016 05:19:52 ]
[Data: "Hackett All Species" (see Jetz et al. 2012 supplement for details)]

BEGIN TREES;
	TREE tree_9744 = (((((Pavo_cristatus:27.193073,(Bambusicola_thoracicus:18.915222,Francolinus_pintadeanus:18.915220):8.277852):1.578930,(Syrmaticus_ellioti:12.762464,(Phasianus_colchicus:12.193666,((Chrysolophus_pictus:2.363959,Chrysolophus_amherstiae:2.363959):9.592415,(Crossoptilon_auritum:10.776463,Lophura_nycthemera:10.776463):1.179911):0.237293):0.568797):16.009541):1.283506,Coturnix_coturnix:30.055510):47.892887,(Cygnus_columbianus:19.437510,(((Anas_crecca:3.361715,Anas_poecilorhyncha:3.361715):3.215905,(Anas_formosa:5.232884,Anas_clypeata:5.232884):1.344736):4.324943,Aix_galericulata:10.902563):8.534946):58.510887):21.105019,((((((Larus_ridibundus:4.055757,(Larus_argentatus:2.544860,Larus_crassirostris:2.544860):1.510896):19.113964,Brachyramphus_marmoratus:23.169720):42.340794,(Rostratula_benghalensis:61.134251,((Numenius_phaeopus:16.006565,(Numenius_arquata:0.044161,Numenius_minutus:0.044161):15.962404):34.910805,(Tringa_glareola:40.742748,(Scolopax_rusticola:36.352379,Gallinago_gallinago:36.352383):4.390370):10.174620):10.216880):4.376262):3.489419,((Charadrius_dubius:35.357861,Vanellus_vanellus:35.357857):5.475568,Himantopus_himantopus:40.833427):28.166504):14.585151,(((Falco_peregrinus:4.248988,Falco_cherrug:4.248988):76.956734,((((Melopsittacus_undulatus:31.254101,Agapornis_fischeri:31.254101):1.671447,(Psittacula_alexandri:2.264723,Psittacula_derbiana:2.264723):30.660826):16.108889,(Nymphicus_hollandicus:32.434063,Cacatua_galerita:32.434063):16.600376):31.872910,(((Oriolus_chinensis:30.493484,(((Lanius_schach:3.029053,(Lanius_bucephalus:1.598980,Lanius_cristatus:1.598980):1.430073):22.551928,((((Corvus_macrorhynchos:7.647888,Corvus_frugilegus:7.647888):2.856814,Corvus_monedula:10.504702):3.528883,Pica_pica:14.033586):5.719210,Urocissa_erythrorhyncha:19.752794):5.828185):3.516834,Dicrurus_hottentottus:29.097815):1.395672):7.820614,Pericrocotus_solaris:38.314098):12.061468,(((Remiz_pendulinus:39.173977,Parus_major:39.173977):3.498045,(((Hirundo_rustica:29.495354,Phylloscopus_fuscatus:29.495356):6.876797,((((Acrocephalus_aedon:10.543890,Acrocephalus_arundinaceus:10.543890):14.455556,(Locustella_ochotensis:12.715199,Locustella_lanceolata:12.715197):12.284247):2.251653,((Pomatorhinus_erythrogenys:9.759824,Pomatorhinus_ruficollis:9.759824):10.369546,(((Garrulax_pectoralis:8.079169,(Garrulax_sannio:0.896682,Garrulax_perspicillatus:0.896682):7.182488):5.049057,Garrulax_canorus:13.128227):1.397223,Leiothrix_lutea:14.525449):5.603921):7.121728):7.322274,((Hypsipetes_madagascariensis:16.921486,(Hemixos_castanonotus:15.121778,Hypsipetes_mcclellandii:15.121778):1.799708):8.867616,(((Pycnonotus_cafer:3.987601,Pycnonotus_sinensis:3.987601):2.673740,Pycnonotus_jocosus:6.661341):9.120775,Spizixos_semitorques:15.782116):10.006987):8.784271):1.798779):3.550527,Alauda_gulgula:39.922680):2.749344):2.429636,(((((Sturnus_sericeus:5.397782,Acridotheres_cristatellus:5.397782):2.578419,Sturnus_nigricollis:7.976202):16.121273,Gracula_religiosa:24.097475):7.754367,(((Turdus_merula:11.003939,(Turdus_pallidus:9.175787,Turdus_hortulorum:9.175787):1.828151):9.775349,Zoothera_dauma:20.779289):9.660208,((((Muscicapa_dauurica:9.635912,Muscicapa_sibirica:9.635912):0.743507,Muscicapa_striata:10.379419):7.129888,Copsychus_saularis:17.509308):4.082246,(((((Phoenicurus_auroreus:17.181219,Saxicola_torquatus:17.181219):1.869520,Luscinia_calliope:19.050737):0.147749,(Ficedula_narcissina:1.841203,Ficedula_zanthopygia:1.841203):17.357285):0.283219,Myophonus_caeruleus:19.481707):0.207309,Luscinia_svecica:19.689014):1.902539):8.847943):1.412346):11.923926,(((Lonchura_striata:6.137318,Lonchura_punctulata:6.137318):29.891645,((((Anthus_spinoletta:13.282711,Anthus_hodgsoni:13.282711):9.140503,((Motacilla_alba:3.783098,Motacilla_flava:3.783098):0.346786,Motacilla_cinerea:4.129883):18.293331):8.025714,((Eophona_migratoria:22.824522,(Carduelis_sinica:13.285902,Serinus_canaria:13.285902):9.538620):5.750924,(Emberiza_rustica:5.285449,((Emberiza_aureola:4.640150,Emberiza_sulphurata:4.640150):0.288919,Emberiza_spodocephala:4.929069):0.356380):23.289997):1.873482):1.919502,Passer_montanus:32.368431):3.660532):2.812318,Chloropsis_hardwickii:38.841278):4.934489):1.325889):5.273909):30.531780):0.298377):1.291425,((((Buceros_bicornis:56.541939,Upupa_epops:56.541939):16.677828,((Ceryle_rudis:32.001667,Alcedo_atthis:32.001663):39.629219,Jynx_torquilla:71.630882):1.588883):6.160675,(Tyto_capensis:64.372131,(Glaucidium_brodiei:41.658146,((Asio_flammeus:32.658478,Bubo_bubo:32.658478):3.167034,(Otus_bakkamoena:18.639545,Otus_scops:18.639545):17.185966):5.832633):22.713984):15.008315):2.982016,(Aviceda_subcristata:41.989071,(Spilornis_cheela:31.429008,(Accipiter_nisus:28.403891,Milvus_milvus:28.403893):3.025116):10.560064):40.373386):0.134691):1.087932):0.786224,((Tachybaptus_ruficollis:73.998398,(Streptopelia_orientalis:18.773899,Stigmatopelia_chinensis:18.773901):55.224495):2.307282,((Gavia_stellata:63.607132,((Ixobrychus_cinnamomeus:38.341644,(((Casmerodius_albus:17.529816,Ardea_cinerea:17.529814):11.974580,(Ardeola_bacchus:27.227854,Nycticorax_nycticorax:27.227852):2.276541):3.694232,Egretta_garzetta:33.198624):5.143019):22.575014,Phalacrocorax_carbo:60.916660):2.690471):12.505463,((Gallinula_chloropus:33.662971,Amaurornis_phoenicurus:33.662971):35.906044,(Cuculus_sparverioides:17.343102,Cuculus_canorus:17.343102):52.225914):6.543574):0.193085):8.065629):14.682108):0.383029;
	TREE tree_2170 = (((Coturnix_coturnix:26.325153,((Syrmaticus_ellioti:11.921148,(Phasianus_colchicus:10.397174,((Chrysolophus_pictus:1.736736,Chrysolophus_amherstiae:1.736736):8.034383,(Crossoptilon_auritum:8.152589,Lophura_nycthemera:8.152589):1.618530):0.626055):1.523975):14.114889,(Pavo_cristatus:24.666702,(Bambusicola_thoracicus:15.227284,Francolinus_pintadeanus:15.227283):9.439419):1.369335):0.289114):49.537350,(Cygnus_columbianus:25.988293,(Aix_galericulata:12.907417,((Anas_clypeata:7.035157,Anas_formosa:7.035156):0.684169,(Anas_crecca:4.443363,Anas_poecilorhyncha:4.443363):3.275963):5.188091):13.080877):49.874207):27.610914,(((((((Larus_crassirostris:2.416067,Larus_argentatus:2.416067):2.568531,Larus_ridibundus:4.984597):17.101269,Brachyramphus_marmoratus:22.085867):43.226311,(Rostratula_benghalensis:56.109756,((Numenius_phaeopus:17.671684,(Numenius_minutus:0.443923,Numenius_arquata:0.443923):17.227762):23.400492,((Gallinago_gallinago:24.026064,Scolopax_rusticola:24.026064):9.015743,Tringa_glareola:33.041805):8.030371):15.037581):9.202417):5.033746,((Charadrius_dubius:35.801983,Vanellus_vanellus:35.801979):8.250904,Himantopus_himantopus:44.052883):26.293037):15.420616,(((Falco_peregrinus:4.198701,Falco_cherrug:4.198701):79.221375,((((Agapornis_fischeri:23.967710,Melopsittacus_undulatus:23.967709):1.933301,(Psittacula_derbiana:3.390213,Psittacula_alexandri:3.390213):22.510799):11.355602,(Cacatua_galerita:28.199739,Nymphicus_hollandicus:28.199741):9.056871):45.283924,(((((((((Corvus_frugilegus:7.979836,Corvus_macrorhynchos:7.979836):2.494520,Corvus_monedula:10.474356):6.267344,Pica_pica:16.741699):5.675420,Urocissa_erythrorhyncha:22.417120):5.979322,(Lanius_schach:3.396823,(Lanius_bucephalus:2.386310,Lanius_cristatus:2.386310):1.010513):24.999619):4.224822,Dicrurus_hottentottus:32.621262):0.104020,Oriolus_chinensis:32.725285):7.057825,Pericrocotus_solaris:39.783112):12.776078,(((Remiz_pendulinus:40.241043,Parus_major:40.241039):4.395657,(((Phylloscopus_fuscatus:32.443298,Hirundo_rustica:32.443295):4.742829,((((Acrocephalus_aedon:9.441907,Acrocephalus_arundinaceus:9.441907):12.799151,(Locustella_ochotensis:11.170535,Locustella_lanceolata:11.170535):11.070522):1.675852,((Pomatorhinus_erythrogenys:8.055346,Pomatorhinus_ruficollis:8.055346):7.893124,(Leiothrix_lutea:10.806314,((Garrulax_pectoralis:6.089255,(Garrulax_perspicillatus:0.934128,Garrulax_sannio:0.934128):5.155128):2.828210,Garrulax_canorus:8.917466):1.888850):5.142155):7.968440):11.961353,((Spizixos_semitorques:18.565367,((Pycnonotus_jocosus:9.530533,Pycnonotus_sinensis:9.530533):5.238390,Pycnonotus_cafer:14.768923):3.796443):7.544250,(Hypsipetes_madagascariensis:15.689680,(Hemixos_castanonotus:14.956884,Hypsipetes_mcclellandii:14.956884):0.732796):10.419935):9.768647):1.307863):3.351028,Alauda_gulgula:40.537159):4.099541):2.872942,(((Gracula_religiosa:20.883808,(Sturnus_nigricollis:6.672130,(Sturnus_sericeus:4.639172,Acridotheres_cristatellus:4.639172):2.032958):14.211678):6.408952,((Zoothera_dauma:17.465675,((Turdus_hortulorum:7.919107,Turdus_pallidus:7.919107):1.707500,Turdus_merula:9.626607):7.839067):7.472828,((Luscinia_svecica:16.249325,(Myophonus_caeruleus:16.026478,((Luscinia_calliope:14.998037,(Phoenicurus_auroreus:14.086471,Saxicola_torquatus:14.086469):0.911568):0.845453,(Ficedula_zanthopygia:2.957747,Ficedula_narcissina:2.957747):12.885742):0.182990):0.222845):1.400687,(Copsychus_saularis:14.323532,((Muscicapa_striata:7.712660,Muscicapa_sibirica:7.712659):0.965998,Muscicapa_dauurica:8.678658):5.644875):3.326480):7.288490):2.354259):19.308290,(Chloropsis_hardwickii:42.668434,((Passer_montanus:35.369308,(((Eophona_migratoria:24.645836,(Serinus_canaria:13.991339,Carduelis_sinica:13.991339):10.654495):7.394640,(Emberiza_rustica:4.858207,(Emberiza_aureola:3.548421,(Emberiza_spodocephala:2.992014,Emberiza_sulphurata:2.992014):0.556407):1.309786):27.182264):1.332632,((Anthus_hodgsoni:10.652208,Anthus_spinoletta:10.652208):10.798714,(Motacilla_cinerea:4.422632,(Motacilla_flava:3.419051,Motacilla_alba:3.419051):1.003581):17.028290):11.922183):1.996203):1.991992,(Lonchura_striata:7.199059,Lonchura_punctulata:7.199059):30.162239):5.307135):3.932615):0.908587):5.049549):29.981350):0.879531):1.518820,(((Tyto_capensis:74.700645,(((Asio_flammeus:30.779099,Bubo_bubo:30.779095):5.334391,(Otus_bakkamoena:17.718391,Otus_scops:17.718391):18.395096):8.704523,Glaucidium_brodiei:44.818008):29.882637):7.422710,((Buceros_bicornis:63.007572,Upupa_epops:63.007572):15.199130,((Alcedo_atthis:43.346878,Ceryle_rudis:43.346878):29.701735,Jynx_torquilla:73.048615):5.158091):3.916656):1.826045,(Aviceda_subcristata:45.836079,(Spilornis_cheela:38.662380,(Milvus_milvus:33.202705,Accipiter_nisus:33.202705):5.459673):7.173695):38.113327):0.989485):0.827650):0.252556,((Streptopelia_orientalis:17.975250,Stigmatopelia_chinensis:17.975250):62.640190,(Tachybaptus_ruficollis:79.495880,((Gavia_stellata:67.724655,((((Egretta_garzetta:31.436947,((Ardea_cinerea:18.928572,Casmerodius_albus:18.928572):9.480262,Ardeola_bacchus:28.408833):3.028111):0.433084,Nycticorax_nycticorax:31.870028):6.969069,Ixobrychus_cinnamomeus:38.839096):27.672260,Phalacrocorax_carbo:66.511353):1.213299):10.250364,((Cuculus_sparverioides:28.929777,Cuculus_canorus:28.929775):46.437344,(Amaurornis_phoenicurus:35.518356,Gallinula_chloropus:35.518360):39.848763):2.607905):1.520861):1.119560):5.403652):17.454325):1.340247;
	TREE tree_727 = (((((Pavo_cristatus:25.034878,(Francolinus_pintadeanus:18.664989,Bambusicola_thoracicus:18.664988):6.369888):2.379827,Coturnix_coturnix:27.414703):0.471950,(Syrmaticus_ellioti:12.868076,(Phasianus_colchicus:10.790030,((Crossoptilon_auritum:8.371869,Lophura_nycthemera:8.371869):1.543194,(Chrysolophus_pictus:2.078396,Chrysolophus_amherstiae:2.078396):7.836668):0.874967):2.078046):15.018578):52.459717,(Cygnus_columbianus:13.043490,(((Anas_crecca:2.125186,Anas_poecilorhyncha:2.125186):1.813985,(Anas_formosa:3.422435,Anas_clypeata:3.422435):0.516737):3.028675,Aix_galericulata:6.967846):6.075644):67.302887):18.656485,((((((Larus_ridibundus:4.398243,(Larus_crassirostris:2.564964,Larus_argentatus:2.564964):1.833279):14.874017,Brachyramphus_marmoratus:19.272259):46.596973,(Rostratula_benghalensis:61.033211,(((Numenius_minutus:0.065384,Numenius_arquata:0.065384):12.785774,Numenius_phaeopus:12.851158):31.857115,((Scolopax_rusticola:27.943844,Gallinago_gallinago:27.943844):9.364855,Tringa_glareola:37.308697):7.399575):16.324936):4.836024):5.327744,((Vanellus_vanellus:45.564606,Charadrius_dubius:45.564606):5.825477,Himantopus_himantopus:51.390083):19.806894):8.049212,(((Falco_cherrug:3.419058,Falco_peregrinus:3.419058):72.718292,((((Melopsittacus_undulatus:31.452520,Agapornis_fischeri:31.452520):2.149201,(Psittacula_derbiana:3.567297,Psittacula_alexandri:3.567297):30.034428):15.759403,(Nymphicus_hollandicus:25.508709,Cacatua_galerita:25.508709):23.852415):25.336109,((((((Lanius_schach:2.248847,(Lanius_cristatus:1.418484,Lanius_bucephalus:1.418484):0.830363):18.725674,((Pica_pica:13.994321,(Corvus_monedula:8.359646,(Corvus_frugilegus:6.278457,Corvus_macrorhynchos:6.278457):2.081189):5.634675):3.899377,Urocissa_erythrorhyncha:17.893698):3.080824):4.477383,Dicrurus_hottentottus:25.451904):0.815425,Oriolus_chinensis:26.267328):10.720057,Pericrocotus_solaris:36.987385):11.885866,(((Parus_major:34.520370,Remiz_pendulinus:34.520370):7.844994,(Alauda_gulgula:35.125446,((((Pomatorhinus_erythrogenys:8.337671,Pomatorhinus_ruficollis:8.337671):6.929780,((Garrulax_canorus:7.871065,((Garrulax_sannio:1.272242,Garrulax_perspicillatus:1.272242):4.122491,Garrulax_pectoralis:5.394733):2.476332):2.060426,Leiothrix_lutea:9.931492):5.335960):14.867499,((Pycnonotus_cafer:15.932442,(Spizixos_semitorques:14.050247,(Pycnonotus_jocosus:8.227613,Pycnonotus_sinensis:8.227613):5.822633):1.882195):6.870652,((Hemixos_castanonotus:13.684198,Hypsipetes_mcclellandii:13.684197):1.055465,Hypsipetes_madagascariensis:14.739662):8.063432):7.331858):1.107797,((Hirundo_rustica:30.089840,Phylloscopus_fuscatus:30.089840):0.188751,((Acrocephalus_aedon:12.937661,Acrocephalus_arundinaceus:12.937661):15.790010,(Locustella_ochotensis:14.808762,Locustella_lanceolata:14.808764):13.918909):1.550920):0.964157):3.882699):7.239921):1.823022,((((Sturnus_nigricollis:4.268034,(Sturnus_sericeus:2.916852,Acridotheres_cristatellus:2.916852):1.351183):9.120426,Gracula_religiosa:13.388461):5.583030,((((Turdus_pallidus:5.744080,Turdus_hortulorum:5.744080):0.876775,Turdus_merula:6.620855):6.671645,Zoothera_dauma:13.292500):3.801058,((Luscinia_svecica:10.184204,(((Ficedula_narcissina:1.134957,Ficedula_zanthopygia:1.134957):8.688598,(Luscinia_calliope:9.476022,(Saxicola_torquatus:8.999696,Phoenicurus_auroreus:8.999697):0.476324):0.347533):0.101142,Myophonus_caeruleus:9.924695):0.259509):1.265371,(Copsychus_saularis:9.083328,((Muscicapa_dauurica:4.411143,Muscicapa_sibirica:4.411143):0.452335,Muscicapa_striata:4.863479):4.219850):2.366247):5.643983):1.877933):24.554295,(((Lonchura_punctulata:4.053057,Lonchura_striata:4.053057):30.552603,(Passer_montanus:32.403919,(((Eophona_migratoria:21.441736,(Serinus_canaria:12.722691,Carduelis_sinica:12.722689):8.719048):8.591717,((Emberiza_aureola:7.813619,(Emberiza_sulphurata:6.081906,Emberiza_spodocephala:6.081906):1.731712):1.564193,Emberiza_rustica:9.377811):20.655640):1.404844,((Motacilla_cinerea:3.726733,(Motacilla_flava:3.572399,Motacilla_alba:3.572399):0.154334):18.632851,(Anthus_hodgsoni:11.356028,Anthus_spinoletta:11.356028):11.003554):9.078713):0.965627):2.201737):3.347350,Chloropsis_hardwickii:37.953011):5.572774):0.662606):4.684863):25.823982):1.440119):2.005903,((((Buceros_bicornis:48.940140,Upupa_epops:48.940140):21.603643,((Ceryle_rudis:28.982323,Alcedo_atthis:28.982323):35.877716,Jynx_torquilla:64.860039):5.683742):5.509422,(Tyto_capensis:72.009697,(Glaucidium_brodiei:40.197422,((Asio_flammeus:28.213984,Bubo_bubo:28.213982):3.696536,(Otus_bakkamoena:18.311369,Otus_scops:18.311369):13.599150):8.286901):31.812279):4.043504):1.197690,(Aviceda_subcristata:42.857788,(Spilornis_cheela:34.383820,(Accipiter_nisus:28.378803,Milvus_milvus:28.378801):6.005017):8.473965):34.393112):0.892365):1.102930):0.516821,((Streptopelia_orientalis:18.980949,Stigmatopelia_chinensis:18.980949):58.782295,(Tachybaptus_ruficollis:73.811203,(((Cuculus_canorus:21.634390,Cuculus_sparverioides:21.634388):40.332039,(Gallinula_chloropus:24.522444,Amaurornis_phoenicurus:24.522444):37.443977):3.210531,(Gavia_stellata:63.510273,(((Egretta_garzetta:31.025307,(Ardeola_bacchus:28.663656,(Nycticorax_nycticorax:25.914005,(Casmerodius_albus:13.825627,Ardea_cinerea:13.825626):12.088379):2.749653):2.361650):4.500696,Ixobrychus_cinnamomeus:35.526005):26.602676,Phalacrocorax_carbo:62.128685):1.381595):1.666677):8.634249):3.952046):1.999764):19.239849):4.599333;
	TREE tree_6852 = ((((((Bambusicola_thoracicus:12.715545,Francolinus_pintadeanus:12.715545):3.966198,Pavo_cristatus:16.681742):0.576473,Coturnix_coturnix:17.258215):0.533238,(Syrmaticus_ellioti:8.610065,(((Chrysolophus_pictus:1.400935,Chrysolophus_amherstiae:1.400935):5.262858,(Crossoptilon_auritum:5.490345,Lophura_nycthemera:5.490345):1.173449):0.391356,Phasianus_colchicus:7.055150):1.554915):9.181389):64.855034,(Cygnus_columbianus:21.888136,(((Anas_poecilorhyncha:4.070800,Anas_crecca:4.070800):2.782490,(Anas_clypeata:6.226464,Anas_formosa:6.226464):0.626826):4.780206,Aix_galericulata:11.633497):10.254638):60.758354):15.547959,((((((Larus_ridibundus:4.869503,(Larus_crassirostris:2.796899,Larus_argentatus:2.796898):2.072604):20.297571,Brachyramphus_marmoratus:25.167072):42.274834,(Rostratula_benghalensis:59.112885,(((Numenius_arquata:0.798030,Numenius_minutus:0.798030):16.782558,Numenius_phaeopus:17.580589):26.326447,(Tringa_glareola:35.362183,(Scolopax_rusticola:30.484573,Gallinago_gallinago:30.484571):4.877611):8.544854):15.205842):8.329026):6.743683,((Charadrius_dubius:39.915207,Vanellus_vanellus:39.915207):7.191328,Himantopus_himantopus:47.106537):27.079056):6.045342,(((Falco_peregrinus:4.280272,Falco_cherrug:4.280272):73.993149,((((Melopsittacus_undulatus:34.869583,Agapornis_fischeri:34.869587):1.724090,(Psittacula_derbiana:2.940439,Psittacula_alexandri:2.940439):33.653236):13.980412,(Cacatua_galerita:33.489136,Nymphicus_hollandicus:33.489136):17.084949):26.321653,(((Oriolus_chinensis:30.453419,(((Lanius_schach:2.602231,(Lanius_cristatus:1.693872,Lanius_bucephalus:1.693873):0.908358):23.655176,((Pica_pica:14.799026,(Corvus_monedula:9.636368,(Corvus_frugilegus:7.187244,Corvus_macrorhynchos:7.187244):2.449124):5.162657):4.715056,Urocissa_erythrorhyncha:19.514080):6.743327):2.110333,Dicrurus_hottentottus:28.367743):2.085678):8.196103,Pericrocotus_solaris:38.649521):8.949540,(((Parus_major:36.164703,Remiz_pendulinus:36.164703):3.162553,(((((((Garrulax_canorus:8.367311,(Garrulax_pectoralis:5.499181,(Garrulax_sannio:1.474609,Garrulax_perspicillatus:1.474609):4.024571):2.868130):1.265284,Leiothrix_lutea:9.632595):4.637278,(Pomatorhinus_ruficollis:7.375668,Pomatorhinus_erythrogenys:7.375668):6.894205):5.766864,((Locustella_lanceolata:9.472986,Locustella_ochotensis:9.472986):9.378746,(Acrocephalus_aedon:8.879744,Acrocephalus_arundinaceus:8.879742):9.971991):1.185004):4.166402,(((Hypsipetes_mcclellandii:10.025988,Hemixos_castanonotus:10.025988):0.909947,Hypsipetes_madagascariensis:10.935934):8.196429,((Pycnonotus_jocosus:7.425578,(Pycnonotus_sinensis:5.613762,Pycnonotus_cafer:5.613762):1.811816):3.512076,Spizixos_semitorques:10.937654):8.194710):5.070775):5.793094,(Phylloscopus_fuscatus:25.628544,Hirundo_rustica:25.628548):4.367688):2.473005,Alauda_gulgula:32.469234):6.858020):2.601680,(((Gracula_religiosa:20.869852,(Sturnus_nigricollis:6.990098,(Sturnus_sericeus:5.174626,Acridotheres_cristatellus:5.174626):1.815472):13.879755):8.520029,((Zoothera_dauma:20.558043,((Turdus_hortulorum:8.251441,Turdus_pallidus:8.251441):1.861935,Turdus_merula:10.113377):10.444664):6.668440,(((Muscicapa_sibirica:8.865786,(Muscicapa_striata:8.733548,Muscicapa_dauurica:8.733547):0.132238):6.314227,Copsychus_saularis:15.180012):3.757281,(((((Ficedula_narcissina:1.141455,Ficedula_zanthopygia:1.141455):14.980055,(Phoenicurus_auroreus:15.432165,Saxicola_torquatus:15.432163):0.689345):0.056331,Luscinia_calliope:16.177841):0.509493,Myophonus_caeruleus:16.687334):0.436619,Luscinia_svecica:17.123953):1.813342):8.289186):2.163401):12.202899,(Chloropsis_hardwickii:37.792152,(((((Anthus_spinoletta:14.585270,Anthus_hodgsoni:14.585270):10.505486,(Motacilla_cinerea:5.214479,(Motacilla_flava:4.563598,Motacilla_alba:4.563598):0.650881):19.876276):6.261101,((Eophona_migratoria:21.526793,(Carduelis_sinica:11.983150,Serinus_canaria:11.983151):9.543643):7.478795,(Emberiza_rustica:10.205768,((Emberiza_spodocephala:5.272145,Emberiza_sulphurata:5.272145):1.501612,Emberiza_aureola:6.773758):3.432010):18.799820):2.346267):0.961689,Passer_montanus:32.313545):2.406767,(Lonchura_punctulata:4.769140,Lonchura_striata:4.769140):29.951172):3.071843):3.800626):0.336157):5.670125):29.296677):1.377684):0.943743,((Aviceda_subcristata:34.625214,(Spilornis_cheela:29.546827,(Milvus_milvus:25.265888,Accipiter_nisus:25.265888):4.280942):5.078384):43.734764,((Tyto_capensis:62.779720,(((Bubo_bubo:26.957476,Asio_flammeus:26.957476):4.014555,(Otus_bakkamoena:17.332073,Otus_scops:17.332071):13.639959):5.174533,Glaucidium_brodiei:36.146564):26.633156):12.128017,((Buceros_bicornis:54.976051,Upupa_epops:54.976059):12.653308,((Ceryle_rudis:34.599617,Alcedo_atthis:34.599617):29.016321,Jynx_torquilla:63.615944):4.013422):7.278372):3.452239):0.857190):1.013764):1.057381,((((Cuculus_sparverioides:21.374210,Cuculus_canorus:21.374210):51.844433,(Gallinula_chloropus:28.199381,Amaurornis_phoenicurus:28.199385):45.019249):2.276351,(Gavia_stellata:70.643127,((Ixobrychus_cinnamomeus:34.376564,((Ardeola_bacchus:31.333355,(Ardea_cinerea:17.847757,Casmerodius_albus:17.847757):13.485598):0.119744,(Egretta_garzetta:28.920122,Nycticorax_nycticorax:28.920120):2.532978):2.923468):35.369995,Phalacrocorax_carbo:69.746567):0.896562):4.851860):2.300198,((Stigmatopelia_chinensis:17.684965,Streptopelia_orientalis:17.684967):54.107845,Tachybaptus_ruficollis:71.792816):6.002375):3.493125):16.906139):0.392993;
	TREE tree_9909 = (((((Francolinus_pintadeanus:20.025148,Bambusicola_thoracicus:20.025148):10.500208,Pavo_cristatus:30.525356):1.428112,(Coturnix_coturnix:31.618774,(Syrmaticus_ellioti:15.744518,(((Crossoptilon_auritum:10.616357,Lophura_nycthemera:10.616356):0.923439,(Chrysolophus_pictus:1.551380,Chrysolophus_amherstiae:1.551380):9.988415):1.884269,Phasianus_colchicus:13.424065):2.320454):15.874257):0.334693):56.221767,(Cygnus_columbianus:23.994598,(((Anas_crecca:4.335761,Anas_poecilorhyncha:4.335761):2.909557,(Anas_formosa:6.214375,Anas_clypeata:6.214375):1.030943):4.663503,Aix_galericulata:11.908821):12.085776):64.180634):20.300697,((((((Larus_ridibundus:7.348310,(Larus_argentatus:2.827788,Larus_crassirostris:2.827788):4.520522):23.054195,Brachyramphus_marmoratus:30.402508):47.031055,(Rostratula_benghalensis:69.042892,(((Numenius_arquata:0.090464,Numenius_minutus:0.090464):16.967182,Numenius_phaeopus:17.057646):37.569832,(Tringa_glareola:46.116940,(Scolopax_rusticola:39.217819,Gallinago_gallinago:39.217819):6.899122):8.510535):14.415420):8.390669):2.925436,((Charadrius_dubius:41.831566,Vanellus_vanellus:41.831566):9.464265,Himantopus_himantopus:51.295830):29.063168):12.207207,((((Tyto_capensis:73.115341,(Glaucidium_brodiei:47.462608,((Asio_flammeus:36.280075,Bubo_bubo:36.280079):2.679954,(Otus_scops:21.553019,Otus_bakkamoena:21.553019):17.407013):8.502573):25.652739):16.629496,(Aviceda_subcristata:46.354218,(Spilornis_cheela:37.303112,(Accipiter_nisus:33.527008,Milvus_milvus:33.527004):3.776109):9.051107):43.390617):0.142419,((Buceros_bicornis:66.565781,Upupa_epops:66.565781):18.960245,((Alcedo_atthis:38.412312,Ceryle_rudis:38.412315):44.510529,Jynx_torquilla:82.922836):2.603186):4.361231):1.629845,((Falco_cherrug:3.767212,Falco_peregrinus:3.767212):84.538811,((((Psittacula_alexandri:3.586237,Psittacula_derbiana:3.586237):31.163284,(Melopsittacus_undulatus:33.259010,Agapornis_fischeri:33.259010):1.490511):13.237967,(Cacatua_galerita:27.659458,Nymphicus_hollandicus:27.659458):20.328030):38.742027,(((Oriolus_chinensis:35.040695,(((Urocissa_erythrorhyncha:23.439632,(Pica_pica:16.724663,(Corvus_monedula:11.550707,(Corvus_macrorhynchos:7.600243,Corvus_frugilegus:7.600242):3.950465):5.173956):6.714970):4.806075,(Lanius_schach:3.896431,(Lanius_cristatus:3.195893,Lanius_bucephalus:3.195893):0.700538):24.349279):5.978487,Dicrurus_hottentottus:34.224194):0.816503):10.785522,Pericrocotus_solaris:45.826218):14.206414,(((Remiz_pendulinus:45.211662,Parus_major:45.211662):8.385319,((((((Pomatorhinus_ruficollis:13.123809,Pomatorhinus_erythrogenys:13.123809):10.723545,(((Garrulax_pectoralis:9.737662,(Garrulax_sannio:1.730257,Garrulax_perspicillatus:1.730257):8.007405):5.272538,Garrulax_canorus:15.010201):2.347899,Leiothrix_lutea:17.358099):6.489255):6.196817,((Acrocephalus_arundinaceus:11.498244,Acrocephalus_aedon:11.498245):15.201498,(Locustella_lanceolata:13.595356,Locustella_ochotensis:13.595356):13.104387):3.344429):9.324593,((Hypsipetes_madagascariensis:17.217766,(Hypsipetes_mcclellandii:15.840353,Hemixos_castanonotus:15.840353):1.377414):14.341901,(Pycnonotus_cafer:27.325277,(Spizixos_semitorques:18.555185,(Pycnonotus_sinensis:9.925516,Pycnonotus_jocosus:9.925516):8.629669):8.770092):4.234390):7.809097):4.210324,(Phylloscopus_fuscatus:34.787804,Hirundo_rustica:34.787804):8.791286):2.242005,Alauda_gulgula:45.821095):7.775885):1.430060,(((Gracula_religiosa:30.767776,((Sturnus_sericeus:7.583651,Acridotheres_cristatellus:7.583651):2.794018,Sturnus_nigricollis:10.377668):20.390110):9.010733,((Zoothera_dauma:23.271807,(Turdus_merula:11.896166,(Turdus_hortulorum:10.545925,Turdus_pallidus:10.545925):1.350241):11.375639):11.509993,(((Muscicapa_striata:11.514073,(Muscicapa_sibirica:10.564529,Muscicapa_dauurica:10.564529):0.949543):7.222602,Copsychus_saularis:18.736675):4.892100,(((Luscinia_calliope:20.887295,((Phoenicurus_auroreus:18.915068,Saxicola_torquatus:18.915070):1.803002,(Ficedula_narcissina:3.079178,Ficedula_zanthopygia:3.079178):17.638893):0.169224):0.399283,Myophonus_caeruleus:21.286577):0.280469,Luscinia_svecica:21.567047):2.061728):11.153023):4.996715):14.519038,(Chloropsis_hardwickii:46.912125,((Lonchura_striata:4.242779,Lonchura_punctulata:4.242779):40.350281,((((Motacilla_cinerea:4.494562,(Motacilla_alba:2.766750,Motacilla_flava:2.766750):1.727812):25.013161,(Anthus_spinoletta:12.069412,Anthus_hodgsoni:12.069413):17.438313):4.920225,((Eophona_migratoria:23.954102,(Carduelis_sinica:12.814100,Serinus_canaria:12.814101):11.140002):8.498074,(Emberiza_rustica:12.323151,((Emberiza_aureola:7.037631,Emberiza_sulphurata:7.037631):1.574409,Emberiza_spodocephala:8.612041):3.711110):20.129026):1.975773):1.424076,Passer_montanus:35.852028):8.741033):2.319067):7.385424):0.729490):5.005594):26.696884):1.576504):3.211083):1.049103):1.026426,(((Stigmatopelia_chinensis:16.902277,Streptopelia_orientalis:16.902279):66.666893,Tachybaptus_ruficollis:83.569176):1.471974,((Gavia_stellata:70.486244,((((Egretta_garzetta:32.004761,(Ardeola_bacchus:28.612383,Nycticorax_nycticorax:28.612383):3.392377):1.159342,(Casmerodius_albus:18.423523,Ardea_cinerea:18.423525):14.740579):9.071978,Ixobrychus_cinnamomeus:42.236076):26.279049,Phalacrocorax_carbo:68.515129):1.971112):10.052571,((Cuculus_sparverioides:23.786003,Cuculus_canorus:23.786003):52.896515,(Amaurornis_phoenicurus:29.834278,Gallinula_chloropus:29.834280):46.848236):3.856297):4.502334):8.551487):14.883301):15.055440;
	TREE tree_4475 = ((((Coturnix_coturnix:17.047546,((Francolinus_pintadeanus:11.748964,Bambusicola_thoracicus:11.748964):4.754747,Pavo_cristatus:16.503712):0.543834):0.251616,((((Chrysolophus_amherstiae:0.928692,Chrysolophus_pictus:0.928692):4.918678,(Crossoptilon_auritum:5.090285,Lophura_nycthemera:5.090285):0.757084):0.331869,Phasianus_colchicus:6.179238):2.495189,Syrmaticus_ellioti:8.674427):8.624735):57.498535,(Cygnus_columbianus:19.019196,(((Anas_crecca:3.000563,Anas_poecilorhyncha:3.000563):2.774688,(Anas_clypeata:5.025784,Anas_formosa:5.025784):0.749468):3.362361,Aix_galericulata:9.137612):9.881583):55.778500):21.981592,((((((Larus_ridibundus:4.232891,(Larus_crassirostris:2.353423,Larus_argentatus:2.353423):1.879468):16.304991,Brachyramphus_marmoratus:20.537882):33.649361,(Rostratula_benghalensis:50.584412,(((Numenius_minutus:0.235339,Numenius_arquata:0.235339):11.247538,Numenius_phaeopus:11.482878):27.246277,((Gallinago_gallinago:24.406181,Scolopax_rusticola:24.406181):5.754189,Tringa_glareola:30.160372):8.568784):11.855258):3.602832):5.675256,((Charadrius_dubius:37.702950,Vanellus_vanellus:37.702950):9.159254,Himantopus_himantopus:46.862209):13.000294):16.662304,(((Falco_cherrug:4.175616,Falco_peregrinus:4.175616):68.974396,((((Psittacula_alexandri:2.814378,Psittacula_derbiana:2.814378):19.537834,(Melopsittacus_undulatus:21.068987,Agapornis_fischeri:21.068987):1.283226):27.356405,(Nymphicus_hollandicus:31.026934,Cacatua_galerita:31.026932):18.681684):22.561407,(((Oriolus_chinensis:29.829802,((((Lanius_bucephalus:1.253502,Lanius_cristatus:1.253502):1.965877,Lanius_schach:3.219380):24.346157,((Pica_pica:16.014101,(Corvus_monedula:10.402081,(Corvus_macrorhynchos:7.551272,Corvus_frugilegus:7.551272):2.850809):5.612021):6.277367,Urocissa_erythrorhyncha:22.291470):5.274066):1.522439,Dicrurus_hottentottus:29.087975):0.741828):12.818838,Pericrocotus_solaris:42.648640):7.555924,(((Remiz_pendulinus:38.706955,Parus_major:38.706951):4.068511,(Alauda_gulgula:38.277855,(((((Acrocephalus_aedon:10.163421,Acrocephalus_arundinaceus:10.163420):14.469959,(Locustella_lanceolata:12.396972,Locustella_ochotensis:12.396973):12.236408):3.001395,(((Garrulax_canorus:9.599414,(Garrulax_pectoralis:5.848256,(Garrulax_sannio:0.982445,Garrulax_perspicillatus:0.982445):4.865811):3.751157):1.487204,Leiothrix_lutea:11.086617):6.044352,(Pomatorhinus_ruficollis:9.327923,Pomatorhinus_erythrogenys:9.327923):7.803047):10.503805):7.229749,(((Hypsipetes_mcclellandii:16.580881,Hemixos_castanonotus:16.580881):0.477896,Hypsipetes_madagascariensis:17.058777):10.765701,(Spizixos_semitorques:16.824461,(Pycnonotus_cafer:13.486904,(Pycnonotus_sinensis:6.867030,Pycnonotus_jocosus:6.867030):6.619874):3.337557):11.000017):7.040046):0.520201,(Hirundo_rustica:33.279919,Phylloscopus_fuscatus:33.279922):2.104805):2.893128):4.497612):0.736534,(((Gracula_religiosa:21.709217,(Sturnus_nigricollis:6.784363,(Sturnus_sericeus:4.249736,Acridotheres_cristatellus:4.249736):2.534627):14.924854):5.659030,((Zoothera_dauma:14.083244,((Turdus_pallidus:6.029757,Turdus_hortulorum:6.029756):1.215471,Turdus_merula:7.245227):6.838017):5.604608,(((((Ficedula_zanthopygia:1.376545,Ficedula_narcissina:1.376545):11.224282,((Phoenicurus_auroreus:11.763569,Saxicola_torquatus:11.763570):0.748125,Luscinia_calliope:12.511694):0.089133):0.343031,Myophonus_caeruleus:12.943858):0.674833,Luscinia_svecica:13.618690):1.179368,(((Muscicapa_sibirica:5.590799,Muscicapa_dauurica:5.590799):1.247262,Muscicapa_striata:6.838062):5.455235,Copsychus_saularis:12.293295):2.504763):4.889792):7.680394):15.136766,(Chloropsis_hardwickii:38.056679,((Lonchura_striata:4.008425,Lonchura_punctulata:4.008425):32.153393,((((Eophona_migratoria:19.546659,(Serinus_canaria:10.393861,Carduelis_sinica:10.393861):9.152800):6.102966,((Emberiza_sulphurata:4.301363,(Emberiza_aureola:3.023940,Emberiza_spodocephala:3.023940):1.277423):2.098876,Emberiza_rustica:6.400239):19.249390):3.145026,(((Motacilla_alba:4.072504,Motacilla_flava:4.072503):0.228636,Motacilla_cinerea:4.301139):21.392773,(Anthus_spinoletta:14.035321,Anthus_hodgsoni:14.035321):11.658593):3.100740):3.982944,Passer_montanus:32.777596):3.384221):1.894861):4.448332):1.006988):6.692566):22.065458):0.879985):2.184115,(((Tyto_capensis:63.646706,(Glaucidium_brodiei:38.669529,((Bubo_bubo:27.396454,Asio_flammeus:27.396456):3.274262,(Otus_bakkamoena:17.015873,Otus_scops:17.015871):13.654846):7.998813):24.977177):8.130221,((Buceros_bicornis:54.561005,Upupa_epops:54.561005):10.267390,((Ceryle_rudis:35.995972,Alcedo_atthis:35.995972):28.481651,Jynx_torquilla:64.477615):0.350773):6.948532):1.383039,(Aviceda_subcristata:32.796032,(Spilornis_cheela:27.474096,(Milvus_milvus:24.930565,Accipiter_nisus:24.930567):2.543533):5.321935):40.363934):2.174158):1.190679):0.066781,((((Amaurornis_phoenicurus:36.002583,Gallinula_chloropus:36.002583):32.013878,(Cuculus_canorus:23.695396,Cuculus_sparverioides:23.695396):44.321060):1.452208,(Gavia_stellata:65.357666,((((Casmerodius_albus:18.248579,Ardea_cinerea:18.248579):10.814275,(Egretta_garzetta:27.110868,(Nycticorax_nycticorax:24.326958,Ardeola_bacchus:24.326958):2.783911):1.951987):6.104022,Ixobrychus_cinnamomeus:35.166878):25.056801,Phalacrocorax_carbo:60.223679):5.133989):4.110999):1.480900,(Tachybaptus_ruficollis:70.846924,(Stigmatopelia_chinensis:14.491709,Streptopelia_orientalis:14.491709):56.355206):0.102650):5.642018):20.187702):15.516512;
	TREE tree_5779 = ((((Pavo_cristatus:15.829336,(Bambusicola_thoracicus:10.981145,Francolinus_pintadeanus:10.981146):4.848190):0.540909,((Syrmaticus_ellioti:7.840137,(Phasianus_colchicus:7.502128,((Chrysolophus_pictus:1.155421,Chrysolophus_amherstiae:1.155421):5.456858,(Crossoptilon_auritum:5.194263,Lophura_nycthemera:5.194263):1.418017):0.889848):0.338010):8.328698,Coturnix_coturnix:16.168835):0.201410):60.067528,(Cygnus_columbianus:19.853054,(((Anas_poecilorhyncha:3.629321,Anas_crecca:3.629321):3.148523,(Anas_formosa:6.140801,Anas_clypeata:6.140802):0.637043):3.506636,Aix_galericulata:10.284480):9.568574):56.584717):22.530762,((((((Larus_ridibundus:3.174003,(Larus_crassirostris:1.723698,Larus_argentatus:1.723699):1.450305):12.105721,Brachyramphus_marmoratus:15.279725):32.102791,(Rostratula_benghalensis:41.124599,(((Numenius_arquata:0.151676,Numenius_minutus:0.151676):10.755798,Numenius_phaeopus:10.907474):20.580221,((Scolopax_rusticola:20.984537,Gallinago_gallinago:20.984535):5.624960,Tringa_glareola:26.609495):4.878200):9.636902):6.257917):11.580359,((Charadrius_dubius:33.748398,Vanellus_vanellus:33.748394):5.160702,Himantopus_himantopus:38.909100):20.053774):16.394144,(((Falco_cherrug:3.627764,Falco_peregrinus:3.627764):68.604034,((((Agapornis_fischeri:34.347668,Melopsittacus_undulatus:34.347672):2.924038,(Psittacula_alexandri:3.446550,Psittacula_derbiana:3.446550):33.825161):14.399060,(Nymphicus_hollandicus:30.237984,Cacatua_galerita:30.237986):21.432787):19.032982,((((((Lanius_schach:3.344344,(Lanius_bucephalus:2.001934,Lanius_cristatus:2.001934):1.342410):25.729746,(Urocissa_erythrorhyncha:22.544815,(Pica_pica:17.072983,(Corvus_monedula:9.867860,(Corvus_macrorhynchos:6.773849,Corvus_frugilegus:6.773848):3.094011):7.205122):5.471833):6.529275):1.754352,Dicrurus_hottentottus:30.828442):0.134719,Oriolus_chinensis:30.963163):8.200236,Pericrocotus_solaris:39.163399):7.535328,(((Parus_major:34.553616,Remiz_pendulinus:34.553612):4.267722,(Alauda_gulgula:31.275400,(((((Hypsipetes_mcclellandii:9.633506,Hemixos_castanonotus:9.633507):2.371739,Hypsipetes_madagascariensis:12.005245):6.645966,(Pycnonotus_cafer:17.785555,((Pycnonotus_jocosus:7.265824,Pycnonotus_sinensis:7.265824):5.050608,Spizixos_semitorques:12.316431):5.469123):0.865656):5.010667,(((Locustella_lanceolata:8.297461,Locustella_ochotensis:8.297461):9.736936,(Acrocephalus_arundinaceus:7.464008,Acrocephalus_aedon:7.464008):10.570388):1.181400,((Pomatorhinus_ruficollis:6.195073,Pomatorhinus_erythrogenys:6.195073):5.781761,(Leiothrix_lutea:8.561802,(Garrulax_canorus:7.489134,((Garrulax_perspicillatus:0.671165,Garrulax_sannio:0.671165):4.074606,Garrulax_pectoralis:4.745772):2.743362):1.072669):3.415031):7.238962):4.446082):2.175577,(Phylloscopus_fuscatus:18.687771,Hirundo_rustica:18.687771):7.149684):5.437946):7.545935):1.743866,(((((Sturnus_sericeus:4.455930,Acridotheres_cristatellus:4.455930):1.644506,Sturnus_nigricollis:6.100436):12.884158,Gracula_religiosa:18.984594):7.250237,((Zoothera_dauma:16.704218,((Turdus_hortulorum:6.272098,Turdus_pallidus:6.272097):2.612286,Turdus_merula:8.884383):7.819833):7.092817,((Luscinia_svecica:15.589570,(Myophonus_caeruleus:15.464220,((Ficedula_narcissina:1.509531,Ficedula_zanthopygia:1.509531):13.875031,(Luscinia_calliope:14.845158,(Saxicola_torquatus:14.318150,Phoenicurus_auroreus:14.318149):0.527008):0.539406):0.079657):0.125349):1.374318,(Copsychus_saularis:12.817083,(Muscicapa_dauurica:9.073256,(Muscicapa_striata:8.021787,Muscicapa_sibirica:8.021788):1.051470):3.743826):4.146804):6.833145):2.437799):13.662519,(((Lonchura_punctulata:4.026895,Lonchura_striata:4.026895):31.373348,((((Anthus_hodgsoni:14.332612,Anthus_spinoletta:14.332612):6.285992,((Motacilla_flava:5.556911,Motacilla_alba:5.556911):0.723761,Motacilla_cinerea:6.280672):14.337931):6.868247,((Eophona_migratoria:18.095482,(Carduelis_sinica:10.546694,Serinus_canaria:10.546694):7.548789):7.445413,((Emberiza_sulphurata:5.419897,(Emberiza_aureola:4.289039,Emberiza_spodocephala:4.289039):1.130858):2.615148,Emberiza_rustica:8.035045):17.505850):1.945956):5.487988,Passer_montanus:32.974838):2.425405):2.451764,Chloropsis_hardwickii:37.852009):2.045342):0.667852):6.133524):24.005030):1.528043):1.079720,((Aviceda_subcristata:21.294964,(Spilornis_cheela:17.347206,(Milvus_milvus:14.887649,Accipiter_nisus:14.887649):2.459558):3.947760):51.437729,((Tyto_capensis:56.639397,(Glaucidium_brodiei:36.847572,((Asio_flammeus:26.732864,Bubo_bubo:26.732864):3.559268,(Otus_scops:15.471579,Otus_bakkamoena:15.471580):14.820554):6.555440):19.791824):13.607174,((Buceros_bicornis:55.768238,Upupa_epops:55.768242):10.575762,((Ceryle_rudis:28.259247,Alcedo_atthis:28.259251):35.398525,Jynx_torquilla:63.657772):2.686229):3.902571):2.486125):0.578821):2.045500):0.815558,((Tachybaptus_ruficollis:72.230263,(Streptopelia_orientalis:17.683947,Stigmatopelia_chinensis:17.683947):54.546318):1.650821,(((Cuculus_canorus:21.548248,Cuculus_sparverioides:21.548248):48.716854,(Amaurornis_phoenicurus:35.139931,Gallinula_chloropus:35.139935):35.125175):1.909891,(Gavia_stellata:69.227921,((((Egretta_garzetta:33.391815,Ardeola_bacchus:33.391815):0.630126,(Nycticorax_nycticorax:33.081825,(Ardea_cinerea:20.001377,Casmerodius_albus:20.001377):13.080447):0.940119):10.719006,Ixobrychus_cinnamomeus:44.740952):21.720455,Phalacrocorax_carbo:66.461403):2.766511):2.947083):1.706087):2.291490):22.795958):5.212223;
	TREE tree_9318 = ((((((Bambusicola_thoracicus:19.965061,Francolinus_pintadeanus:19.965063):9.271599,Pavo_cristatus:29.236660):1.430656,(Syrmaticus_ellioti:12.741497,((Crossoptilon_auritum:9.969362,Lophura_nycthemera:9.969362):1.768545,((Chrysolophus_pictus:2.989198,Chrysolophus_amherstiae:2.989198):8.748165,Phasianus_colchicus:11.737364):0.000544):1.003590):17.925819):1.869907,Coturnix_coturnix:32.537224):64.488914,(Cygnus_columbianus:17.934980,(Aix_galericulata:8.808038,((Anas_poecilorhyncha:3.502429,Anas_crecca:3.502429):1.957691,(Anas_formosa:4.991627,Anas_clypeata:4.991627):0.468493):3.347917):9.126945):79.091156):11.182323,((((((Larus_ridibundus:6.469208,(Larus_crassirostris:3.260831,Larus_argentatus:3.260831):3.208376):16.884514,Brachyramphus_marmoratus:23.353722):33.917435,(Rostratula_benghalensis:53.554348,((Numenius_phaeopus:11.645230,(Numenius_arquata:0.398340,Numenius_minutus:0.398340):11.246891):34.420532,((Scolopax_rusticola:29.391018,Gallinago_gallinago:29.391018):6.233217,Tringa_glareola:35.624237):10.441526):7.488586):3.716806):2.190163,((Charadrius_dubius:35.114517,Vanellus_vanellus:35.114517):4.568346,Himantopus_himantopus:39.682861):19.778460):31.252579,((((Tyto_capensis:67.607147,(((Otus_bakkamoena:18.179184,Otus_scops:18.179184):22.776794,(Asio_flammeus:37.566826,Bubo_bubo:37.566822):3.389156):9.622532,Glaucidium_brodiei:50.578510):17.028639):19.389568,((Buceros_bicornis:68.799042,Upupa_epops:68.799042):11.533641,((Alcedo_atthis:46.691063,Ceryle_rudis:46.691063):30.565041,Jynx_torquilla:77.256104):3.076582):6.664032):0.074045,(Aviceda_subcristata:45.370827,(Spilornis_cheela:36.000465,(Accipiter_nisus:32.594570,Milvus_milvus:32.594570):3.405895):9.370367):41.699932):1.417550,((Falco_cherrug:3.880279,Falco_peregrinus:3.880279):82.659966,((((Psittacula_alexandri:1.327963,Psittacula_derbiana:1.327963):21.941746,(Agapornis_fischeri:22.265415,Melopsittacus_undulatus:22.265413):1.004294):15.848349,(Nymphicus_hollandicus:28.883890,Cacatua_galerita:28.883888):10.234168):45.939110,(((Oriolus_chinensis:41.038231,(((Urocissa_erythrorhyncha:25.851238,((Corvus_monedula:11.310587,(Corvus_frugilegus:7.894875,Corvus_macrorhynchos:7.894875):3.415712):7.288009,Pica_pica:18.598595):7.252644):7.129868,(Lanius_schach:3.779539,(Lanius_bucephalus:2.410039,Lanius_cristatus:2.410039):1.369500):29.201569):4.612209,Dicrurus_hottentottus:37.593315):3.444913):4.269683,Pericrocotus_solaris:45.307915):10.643758,(((Remiz_pendulinus:37.477535,Parus_major:37.477539):5.484424,(((Phylloscopus_fuscatus:34.712112,Hirundo_rustica:34.712112):1.413992,(((Spizixos_semitorques:15.559806,((Pycnonotus_jocosus:9.000625,Pycnonotus_sinensis:9.000626):4.053425,Pycnonotus_cafer:13.054050):2.505756):9.416919,(Hypsipetes_madagascariensis:15.384140,(Hypsipetes_mcclellandii:15.172367,Hemixos_castanonotus:15.172367):0.211772):9.592586):9.435034,(((Pomatorhinus_ruficollis:10.564510,Pomatorhinus_erythrogenys:10.564510):9.761654,((((Garrulax_sannio:0.806238,Garrulax_perspicillatus:0.806238):7.099359,Garrulax_pectoralis:7.905597):5.002782,Garrulax_canorus:12.908379):1.838480,Leiothrix_lutea:14.746859):5.579304):7.815433,((Acrocephalus_aedon:12.246283,Acrocephalus_arundinaceus:12.246282):14.952491,(Locustella_ochotensis:12.869904,Locustella_lanceolata:12.869904):14.328870):0.942823):6.270163):1.714344):4.169329,Alauda_gulgula:40.295437):2.666531):7.056871,((((Sturnus_nigricollis:8.210478,(Sturnus_sericeus:5.860464,Acridotheres_cristatellus:5.860464):2.350013):16.564690,Gracula_religiosa:24.775166):14.269200,(((Turdus_merula:12.998785,(Turdus_pallidus:10.600598,Turdus_hortulorum:10.600598):2.398186):11.013566,Zoothera_dauma:24.012352):11.937101,((Copsychus_saularis:19.604744,(Muscicapa_dauurica:11.393969,(Muscicapa_sibirica:11.353176,Muscicapa_striata:11.353176):0.040792):8.210777):4.820048,((((Ficedula_zanthopygia:2.753992,Ficedula_narcissina:2.753992):17.849033,((Phoenicurus_auroreus:19.322435,Saxicola_torquatus:19.322435):1.078990,Luscinia_calliope:20.401424):0.201599):0.239031,Myophonus_caeruleus:20.842054):0.171284,Luscinia_svecica:21.013340):3.411454):11.524659):3.094914):10.375967,((((((Eophona_migratoria:24.315735,(Serinus_canaria:13.720287,Carduelis_sinica:13.720287):10.595447):8.262333,((Emberiza_aureola:5.815946,(Emberiza_spodocephala:5.259849,Emberiza_sulphurata:5.259849):0.556098):2.937312,Emberiza_rustica:8.753258):23.824808):2.622463,((Anthus_hodgsoni:15.044303,Anthus_spinoletta:15.044302):16.273083,(Motacilla_cinerea:5.980006,(Motacilla_flava:4.723877,Motacilla_alba:4.723877):1.256128):25.337379):3.883144):1.209082,Passer_montanus:36.409611):4.444361,(Lonchura_striata:7.090738,Lonchura_punctulata:7.090738):33.763237):2.755993,Chloropsis_hardwickii:43.609962):5.810369):0.598499):5.932837):29.105495):1.483078):1.948068):2.225585):0.438705,((((Gavia_stellata:68.622597,((Ixobrychus_cinnamomeus:31.935431,((Ardea_cinerea:15.167107,Casmerodius_albus:15.167105):11.232190,((Ardeola_bacchus:22.482979,Nycticorax_nycticorax:22.482979):3.113606,Egretta_garzetta:25.596582):0.802713):5.536134):33.218868,Phalacrocorax_carbo:65.154297):3.468296):11.045080,((Gallinula_chloropus:42.105446,Amaurornis_phoenicurus:42.105446):31.174892,(Cuculus_sparverioides:19.631739,Cuculus_canorus:19.631739):53.648602):6.387339):2.232068,Tachybaptus_ruficollis:81.899742):1.173048,(Stigmatopelia_chinensis:20.413456,Streptopelia_orientalis:20.413458):62.659336):8.079809):17.055859):1.847470;
	TREE tree_547 = ((((Syrmaticus_ellioti:13.930777,(Phasianus_colchicus:11.876639,((Crossoptilon_auritum:10.351103,Lophura_nycthemera:10.351103):1.250843,(Chrysolophus_pictus:1.691464,Chrysolophus_amherstiae:1.691464):9.910481):0.274694):2.054137):14.533200,(((Francolinus_pintadeanus:20.628799,Bambusicola_thoracicus:20.628799):5.056291,Pavo_cristatus:25.685089):2.204662,Coturnix_coturnix:27.889751):0.574226):46.185810,(Cygnus_columbianus:24.176950,(((Anas_poecilorhyncha:4.142467,Anas_crecca:4.142467):3.098281,(Anas_clypeata:6.724316,Anas_formosa:6.724316):0.516433):4.627861,Aix_galericulata:11.868609):12.308340):50.472839):35.246567,((Tachybaptus_ruficollis:77.183983,(((Gavia_stellata:64.982224,(((((Ardea_cinerea:13.015396,Casmerodius_albus:13.015396):15.416379,(Ardeola_bacchus:23.905998,Nycticorax_nycticorax:23.905998):4.525777):0.734657,Egretta_garzetta:29.166433):5.942076,Ixobrychus_cinnamomeus:35.108509):28.204165,Phalacrocorax_carbo:63.312672):1.669550):4.013154,((Gallinula_chloropus:31.923166,Amaurornis_phoenicurus:31.923166):35.567215,(Cuculus_sparverioides:16.568531,Cuculus_canorus:16.568531):50.921848):1.504993):7.715050,(Stigmatopelia_chinensis:16.782780,Streptopelia_orientalis:16.782780):59.927643):0.473556):3.197294,(((((Larus_ridibundus:3.813310,(Larus_crassirostris:2.195284,Larus_argentatus:2.195284):1.618026):15.127548,Brachyramphus_marmoratus:18.940857):35.912971,(Rostratula_benghalensis:53.221741,(((Numenius_minutus:0.306939,Numenius_arquata:0.306939):15.266828,Numenius_phaeopus:15.573765):25.670490,((Scolopax_rusticola:24.129639,Gallinago_gallinago:24.129639):7.823287,Tringa_glareola:31.952930):9.291327):11.977486):1.632090):4.321385,((Vanellus_vanellus:31.657925,Charadrius_dubius:31.657925):6.222151,Himantopus_himantopus:37.880074):21.295143):19.998728,(((Aviceda_subcristata:42.079422,(Spilornis_cheela:32.983231,(Accipiter_nisus:28.953472,Milvus_milvus:28.953468):4.029761):9.096190):34.216377,(((Buceros_bicornis:54.990829,Upupa_epops:54.990829):14.118524,((Ceryle_rudis:33.866581,Alcedo_atthis:33.866585):31.568420,Jynx_torquilla:65.434998):3.674349):5.416620,(Tyto_capensis:59.119648,(Glaucidium_brodiei:36.135937,((Otus_bakkamoena:17.071468,Otus_scops:17.071470):12.503076,(Asio_flammeus:26.218885,Bubo_bubo:26.218884):3.355660):6.561396):22.983707):15.406322):1.769827):2.248580,((Falco_cherrug:3.424769,Falco_peregrinus:3.424769):71.787048,((((Agapornis_fischeri:29.598623,Melopsittacus_undulatus:29.598621):2.732490,(Psittacula_alexandri:2.705209,Psittacula_derbiana:2.705209):29.625904):18.194193,(Cacatua_galerita:30.999901,Nymphicus_hollandicus:30.999901):19.525404):23.831699,(((((((Lanius_cristatus:1.358128,Lanius_bucephalus:1.358128):1.195426,Lanius_schach:2.553554):20.262123,((Pica_pica:12.601080,((Corvus_macrorhynchos:6.918595,Corvus_frugilegus:6.918595):3.858265,Corvus_monedula:10.776860):1.824220):6.125093,Urocissa_erythrorhyncha:18.726173):4.089504):3.516574,Dicrurus_hottentottus:26.332253):1.259058,Oriolus_chinensis:27.591309):8.420190,Pericrocotus_solaris:36.011497):9.218723,(((Remiz_pendulinus:30.566973,Parus_major:30.566971):8.036614,(Alauda_gulgula:34.802193,(((Hirundo_rustica:29.791048,Phylloscopus_fuscatus:29.791050):1.703483,((((Spizixos_semitorques:13.621502,(Pycnonotus_sinensis:8.075216,Pycnonotus_jocosus:8.075216):5.546286):0.656933,Pycnonotus_cafer:14.278435):6.590564,((Hemixos_castanonotus:12.280251,Hypsipetes_mcclellandii:12.280251):0.767771,Hypsipetes_madagascariensis:13.048022):7.820977):8.197388,((Pomatorhinus_ruficollis:9.569141,Pomatorhinus_erythrogenys:9.569141):9.200068,(((Garrulax_pectoralis:7.432311,(Garrulax_sannio:1.634188,Garrulax_perspicillatus:1.634188):5.798122):3.802300,Garrulax_canorus:11.234612):2.254817,Leiothrix_lutea:13.489428):5.279781):10.297178):2.428146):0.111479,((Locustella_lanceolata:15.024839,Locustella_ochotensis:15.024841):13.698105,(Acrocephalus_arundinaceus:11.761104,Acrocephalus_aedon:11.761105):16.961842):2.883066):3.196182):3.801394):2.288721,((((Sturnus_nigricollis:5.992790,(Sturnus_sericeus:3.759825,Acridotheres_cristatellus:3.759825):2.232965):12.008297,Gracula_religiosa:18.001085):6.554215,(((Turdus_merula:8.405829,(Turdus_pallidus:6.695402,Turdus_hortulorum:6.695402):1.710428):7.727685,Zoothera_dauma:16.133514):5.904860,((Luscinia_svecica:14.329569,(((Ficedula_zanthopygia:1.449921,Ficedula_narcissina:1.449921):12.318810,((Saxicola_torquatus:12.557995,Phoenicurus_auroreus:12.557995):0.573225,Luscinia_calliope:13.131221):0.637511):0.373061,Myophonus_caeruleus:14.141792):0.187778):1.029692,(Copsychus_saularis:11.819346,((Muscicapa_dauurica:6.668017,Muscicapa_sibirica:6.668017):0.437611,Muscicapa_striata:7.105628):4.713717):3.539916):6.679112):2.516928):14.497736,(((Lonchura_striata:2.991814,Lonchura_punctulata:2.991814):26.573219,(Passer_montanus:27.710535,(((Eophona_migratoria:18.957729,(Serinus_canaria:10.579218,Carduelis_sinica:10.579218):8.378511):5.477544,(Emberiza_rustica:6.559292,(Emberiza_sulphurata:3.833413,(Emberiza_spodocephala:3.685651,Emberiza_aureola:3.685651):0.147763):2.725879):17.875980):2.410014,((Anthus_hodgsoni:12.279035,Anthus_spinoletta:12.279036):7.353390,((Motacilla_flava:3.116712,Motacilla_alba:3.116713):0.602619,Motacilla_cinerea:3.719332):15.913094):7.212862):0.865248):1.854497):6.530587,Chloropsis_hardwickii:36.095619):2.957419):1.839270):4.337915):29.126783):0.854809):3.332565):0.629565):1.207330):29.515083):0.924807;
	TREE tree_6910 = ((((((Bambusicola_thoracicus:15.435752,Francolinus_pintadeanus:15.435752):5.372936,Pavo_cristatus:20.808689):2.196965,((((Crossoptilon_auritum:6.814928,Lophura_nycthemera:6.814929):1.160241,(Chrysolophus_amherstiae:0.687029,Chrysolophus_pictus:0.687029):7.288141):1.015647,Phasianus_colchicus:8.990816):1.142346,Syrmaticus_ellioti:10.133162):12.872491):0.591730,Coturnix_coturnix:23.597382):54.409065,(Cygnus_columbianus:15.388083,(Aix_galericulata:8.650302,((Anas_poecilorhyncha:2.467733,Anas_crecca:2.467733):3.060831,(Anas_formosa:4.459911,Anas_clypeata:4.459911):1.068653):3.121737):6.737780):62.618366):13.457967,((((((Larus_ridibundus:4.844491,(Larus_argentatus:3.073109,Larus_crassirostris:3.073109):1.771383):18.593163,Brachyramphus_marmoratus:23.437654):41.776394,(Rostratula_benghalensis:59.899803,(((Numenius_minutus:0.173846,Numenius_arquata:0.173846):15.057753,Numenius_phaeopus:15.231598):29.127075,(Tringa_glareola:38.202396,(Scolopax_rusticola:31.094950,Gallinago_gallinago:31.094950):7.107449):6.156276):15.541124):5.314250):4.339233,((Vanellus_vanellus:37.680149,Charadrius_dubius:37.680149):10.620313,Himantopus_himantopus:48.300461):21.252819):8.495918,(((Falco_cherrug:4.392193,Falco_peregrinus:4.392193):69.201981,((((Psittacula_alexandri:2.384061,Psittacula_derbiana:2.384061):28.868359,(Agapornis_fischeri:29.866167,Melopsittacus_undulatus:29.866169):1.386251):19.120876,(Nymphicus_hollandicus:35.492161,Cacatua_galerita:35.492165):14.881134):22.625332,((Pericrocotus_solaris:32.222343,(Oriolus_chinensis:24.938438,((((Lanius_bucephalus:1.310984,Lanius_cristatus:1.310984):1.138696,Lanius_schach:2.449679):17.626499,((Pica_pica:12.525488,((Corvus_macrorhynchos:5.202251,Corvus_frugilegus:5.202252):3.335837,Corvus_monedula:8.538089):3.987399):3.691117,Urocissa_erythrorhyncha:16.216604):3.859575):2.944707,Dicrurus_hottentottus:23.020885):1.917551):7.283907):15.051832,(((Remiz_pendulinus:29.256943,Parus_major:29.256943):6.460089,(Alauda_gulgula:32.380539,((Hirundo_rustica:28.953676,Phylloscopus_fuscatus:28.953676):1.554443,((((Hypsipetes_mcclellandii:14.378130,Hemixos_castanonotus:14.378128):0.702571,Hypsipetes_madagascariensis:15.080700):8.080126,((Spizixos_semitorques:2.504848,Pycnonotus_cafer:2.504848):11.293135,(Pycnonotus_sinensis:7.307397,Pycnonotus_jocosus:7.307396):6.490585):9.362844):5.178357,(((Locustella_ochotensis:8.957475,Locustella_lanceolata:8.957474):9.971800,(Acrocephalus_aedon:8.281611,Acrocephalus_arundinaceus:8.281611):10.647663):1.833199,((Pomatorhinus_ruficollis:6.769157,Pomatorhinus_erythrogenys:6.769157):7.579037,(Leiothrix_lutea:10.640149,((Garrulax_pectoralis:5.866537,(Garrulax_sannio:0.973790,Garrulax_perspicillatus:0.973790):4.892748):3.069578,Garrulax_canorus:8.936115):1.704034):3.708047):6.414278):7.576710):2.168936):1.872418):3.336495):3.198630,(((((Sturnus_sericeus:3.865173,Acridotheres_cristatellus:3.865173):2.119617,Sturnus_nigricollis:5.984790):11.928148,Gracula_religiosa:17.912939):7.172915,(((Turdus_merula:8.489486,(Turdus_hortulorum:6.554027,Turdus_pallidus:6.554027):1.935459):6.646118,Zoothera_dauma:15.135605):7.713801,(((Muscicapa_dauurica:8.022801,(Muscicapa_striata:6.398692,Muscicapa_sibirica:6.398692):1.624109):4.089491,Copsychus_saularis:12.112292):3.318722,(Luscinia_svecica:14.152610,(Myophonus_caeruleus:13.861530,((Ficedula_zanthopygia:1.874034,Ficedula_narcissina:1.874034):11.864101,(Luscinia_calliope:13.227596,(Saxicola_torquatus:12.454536,Phoenicurus_auroreus:12.454537):0.773060):0.510538):0.123396):0.291080):1.278404):7.418391):2.236448):13.262609,((((((Eophona_migratoria:15.089462,(Carduelis_sinica:8.991953,Serinus_canaria:8.991952):6.097510):5.683826,(Emberiza_rustica:4.633873,((Emberiza_aureola:3.367097,Emberiza_spodocephala:3.367097):0.160967,Emberiza_sulphurata:3.528065):1.105809):16.139416):4.707547,((Motacilla_cinerea:2.829917,(Motacilla_flava:2.228352,Motacilla_alba:2.228353):0.601565):14.398491,(Anthus_spinoletta:8.305283,Anthus_hodgsoni:8.305283):8.923125):8.252428):1.305349,Passer_montanus:26.786184):4.096853,(Lonchura_striata:4.680242,Lonchura_punctulata:4.680242):26.202797):3.757293,Chloropsis_hardwickii:34.640331):3.708131):0.567201):8.358514):25.724451):0.595548):2.757667,((Aviceda_subcristata:35.907715,(Spilornis_cheela:28.906866,(Accipiter_nisus:25.127541,Milvus_milvus:25.127542):3.779326):7.000847):38.193130,((Tyto_capensis:59.966038,(Glaucidium_brodiei:38.407845,((Asio_flammeus:25.867123,Bubo_bubo:25.867123):3.733660,(Otus_scops:16.361454,Otus_bakkamoena:16.361454):13.239329):8.807062):21.558195):12.519804,((Buceros_bicornis:55.913063,Upupa_epops:55.913063):7.909135,((Ceryle_rudis:32.217125,Alcedo_atthis:32.217125):30.241348,Jynx_torquilla:62.458473):1.363729):8.663644):1.615003):2.250995):1.697359):0.715991,(Tachybaptus_ruficollis:73.130211,((((Cuculus_canorus:19.970121,Cuculus_sparverioides:19.970121):44.344173,(Amaurornis_phoenicurus:34.363457,Gallinula_chloropus:34.363457):29.950844):1.625361,(Gavia_stellata:62.422707,(((Egretta_garzetta:30.899736,(Ardeola_bacchus:28.796471,((Casmerodius_albus:13.683345,Ardea_cinerea:13.683344):13.817584,Nycticorax_nycticorax:27.500929):1.295543):2.103265):3.636790,Ixobrychus_cinnamomeus:34.536526):25.903847,Phalacrocorax_carbo:60.440369):1.982331):3.516955):2.017270,(Streptopelia_orientalis:16.206131,Stigmatopelia_chinensis:16.206131):51.750801):5.173281):5.634982):12.699223):1.060680;
	TREE tree_9564 = ((((Syrmaticus_ellioti:7.392445,((Chrysolophus_pictus:0.977713,Chrysolophus_amherstiae:0.977713):5.303411,((Crossoptilon_auritum:5.829361,Lophura_nycthemera:5.829361):0.381364,Phasianus_colchicus:6.210726):0.070397):1.111322):7.280716,((Pavo_cristatus:13.182003,(Bambusicola_thoracicus:9.741594,Francolinus_pintadeanus:9.741594):3.440409):0.999511,Coturnix_coturnix:14.181514):0.491646):57.821011,(Cygnus_columbianus:27.320227,(((Anas_crecca:5.061375,Anas_poecilorhyncha:5.061375):3.635656,(Anas_clypeata:7.033527,Anas_formosa:7.033527):1.663503):5.686980,Aix_galericulata:14.384010):12.936217):45.173946):19.752808,((((((Larus_ridibundus:4.421492,(Larus_crassirostris:2.332903,Larus_argentatus:2.332903):2.088589):15.368454,Brachyramphus_marmoratus:19.789948):37.513237,(Rostratula_benghalensis:48.170284,(((Numenius_arquata:0.054239,Numenius_minutus:0.054239):13.539721,Numenius_phaeopus:13.593960):22.669380,((Scolopax_rusticola:27.236877,Gallinago_gallinago:27.236876):5.380385,Tringa_glareola:32.617264):3.646079):11.906946):9.132897):6.471585,((Charadrius_dubius:34.411869,Vanellus_vanellus:34.411869):9.934339,Himantopus_himantopus:44.346207):19.428562):17.073940,(((Falco_cherrug:3.118561,Falco_peregrinus:3.118561):72.272087,((((Agapornis_fischeri:30.618547,Melopsittacus_undulatus:30.618549):5.723637,(Psittacula_alexandri:3.739972,Psittacula_derbiana:3.739972):32.602211):18.933081,(Cacatua_galerita:30.300671,Nymphicus_hollandicus:30.300671):24.974594):19.458797,((Pericrocotus_solaris:41.300377,((((Urocissa_erythrorhyncha:18.721027,(Pica_pica:14.442793,(Corvus_monedula:9.799749,(Corvus_frugilegus:7.383014,Corvus_macrorhynchos:7.383013):2.416736):4.643043):4.278236):4.774629,(Lanius_schach:2.952894,(Lanius_bucephalus:1.414663,Lanius_cristatus:1.414663):1.538231):20.542763):3.059808,Dicrurus_hottentottus:26.555466):2.012861,Oriolus_chinensis:28.568325):12.732054):12.704153,(((Remiz_pendulinus:35.817356,Parus_major:35.817356):5.740574,(((((Pomatorhinus_ruficollis:7.685319,Pomatorhinus_erythrogenys:7.685319):8.137839,(Leiothrix_lutea:11.011380,(((Garrulax_perspicillatus:0.570768,Garrulax_sannio:0.570768):5.066906,Garrulax_pectoralis:5.637673):3.822832,Garrulax_canorus:9.460505):1.550874):4.811779):14.287155,(((Hemixos_castanonotus:11.953081,Hypsipetes_mcclellandii:11.953081):0.710138,Hypsipetes_madagascariensis:12.663219):9.870391,(Pycnonotus_cafer:20.643404,((Pycnonotus_sinensis:8.416425,Pycnonotus_jocosus:8.416425):6.829632,Spizixos_semitorques:15.246057):5.397347):1.890205):7.576705):2.697122,(((Locustella_lanceolata:13.890498,Locustella_ochotensis:13.890497):14.164536,(Acrocephalus_aedon:13.751734,Acrocephalus_arundinaceus:13.751734):14.303300):2.481138,(Hirundo_rustica:30.347075,Phylloscopus_fuscatus:30.347075):0.189098):2.271265):4.938381,Alauda_gulgula:37.745819):3.812112):4.113231,(((Gracula_religiosa:23.482479,(Sturnus_nigricollis:8.134048,(Sturnus_sericeus:5.862382,Acridotheres_cristatellus:5.862382):2.271667):15.348432):9.397280,((((Turdus_pallidus:8.404594,Turdus_hortulorum:8.404594):1.900922,Turdus_merula:10.305515):12.218793,Zoothera_dauma:22.524307):8.815077,((Copsychus_saularis:17.820702,((Muscicapa_dauurica:10.206177,Muscicapa_striata:10.206176):0.105648,Muscicapa_sibirica:10.311825):7.508878):3.634938,((((Luscinia_calliope:18.448946,(Phoenicurus_auroreus:17.189077,Saxicola_torquatus:17.189077):1.259868):0.122627,(Ficedula_zanthopygia:2.252676,Ficedula_narcissina:2.252676):16.318897):0.010357,Myophonus_caeruleus:18.581930):0.469388,Luscinia_svecica:19.051319):2.404322):9.883745):1.540373):12.390192,(Chloropsis_hardwickii:39.815369,(((((Eophona_migratoria:20.105433,(Carduelis_sinica:11.944500,Serinus_canaria:11.944500):8.160933):6.975142,(((Emberiza_sulphurata:4.400066,Emberiza_aureola:4.400066):0.384748,Emberiza_spodocephala:4.784814):2.157466,Emberiza_rustica:6.942281):20.138296):2.519125,((Anthus_spinoletta:13.388043,Anthus_hodgsoni:13.388043):11.712723,(Motacilla_cinerea:4.416779,(Motacilla_flava:3.514516,Motacilla_alba:3.514516):0.902263):20.683987):4.498935):2.211384,Passer_montanus:31.811081):1.814245,(Lonchura_punctulata:5.663393,Lonchura_striata:5.663393):27.961935):6.190041):5.454579):0.401210):8.333373):20.729532):0.656584):3.712506,((Aviceda_subcristata:40.292900,(Spilornis_cheela:31.971270,(Accipiter_nisus:28.946566,Milvus_milvus:28.946564):3.024706):8.321630):36.162823,(((Buceros_bicornis:58.326416,Upupa_epops:58.326416):10.656087,((Ceryle_rudis:33.479042,Alcedo_atthis:33.479042):27.422485,Jynx_torquilla:60.901527):8.080975):6.350405,(Tyto_capensis:64.118958,(Glaucidium_brodiei:40.275230,((Otus_scops:16.252218,Otus_bakkamoena:16.252216):17.835024,(Bubo_bubo:29.590664,Asio_flammeus:29.590664):4.496577):6.187991):23.843729):11.213947):1.122818):2.647430):1.745555):2.130083,((Tachybaptus_ruficollis:76.464920,(Streptopelia_orientalis:14.936451,Stigmatopelia_chinensis:14.936452):61.528461):0.817989,(((Cuculus_sparverioides:23.436760,Cuculus_canorus:23.436760):49.727348,(Amaurornis_phoenicurus:25.738773,Gallinula_chloropus:25.738771):47.425339):1.692853,(Gavia_stellata:65.491318,((Ixobrychus_cinnamomeus:38.523205,((Casmerodius_albus:15.635365,Ardea_cinerea:15.635365):17.678230,((Nycticorax_nycticorax:26.472088,Ardeola_bacchus:26.472086):5.140558,Egretta_garzetta:31.612644):1.700952):5.209609):24.301945,Phalacrocorax_carbo:62.825150):2.666162):9.365650):2.425941):5.695889):9.268188):1.260533;
	TREE tree_8213 = (((Coturnix_coturnix:32.314243,(((Bambusicola_thoracicus:23.292870,Francolinus_pintadeanus:23.292871):6.766565,Pavo_cristatus:30.059435):1.464700,(Syrmaticus_ellioti:15.552593,(((Chrysolophus_pictus:1.418386,Chrysolophus_amherstiae:1.418386):9.288933,Phasianus_colchicus:10.707318):1.201405,(Crossoptilon_auritum:10.232961,Lophura_nycthemera:10.232962):1.675762):3.643869):15.971542):0.790107):42.421940,(Cygnus_columbianus:12.677015,(((Anas_clypeata:3.099427,Anas_formosa:3.099427):0.433010,(Anas_crecca:2.243205,Anas_poecilorhyncha:2.243205):1.289232):2.659840,Aix_galericulata:6.192277):6.484737):62.059170):24.951227,((((((Larus_ridibundus:4.226240,(Larus_crassirostris:2.119597,Larus_argentatus:2.119598):2.106642):13.583041,Brachyramphus_marmoratus:17.809280):37.178421,(Rostratula_benghalensis:53.988029,((Numenius_phaeopus:14.166557,(Numenius_arquata:0.169426,Numenius_minutus:0.169426):13.997130):23.973202,((Scolopax_rusticola:24.513556,Gallinago_gallinago:24.513554):8.448360,Tringa_glareola:32.961914):5.177844):15.848271):0.999672):8.436912,((Charadrius_dubius:35.969185,Vanellus_vanellus:35.969185):6.262064,Himantopus_himantopus:42.231251):21.193363):18.378263,(((Falco_cherrug:3.505359,Falco_peregrinus:3.505359):73.728813,((((Psittacula_derbiana:2.944524,Psittacula_alexandri:2.944524):27.762270,(Agapornis_fischeri:28.348743,Melopsittacus_undulatus:28.348740):2.358050):15.992822,(Cacatua_galerita:32.781445,Nymphicus_hollandicus:32.781441):13.918173):28.064316,((((((Urocissa_erythrorhyncha:18.142750,(Pica_pica:13.755446,((Corvus_macrorhynchos:6.167187,Corvus_frugilegus:6.167186):3.344692,Corvus_monedula:9.511878):4.243568):4.387304):5.498403,(Lanius_schach:2.833134,(Lanius_cristatus:1.623566,Lanius_bucephalus:1.623566):1.209568):20.808018):2.936985,Dicrurus_hottentottus:26.578138):0.295217,Oriolus_chinensis:26.873356):10.282676,Pericrocotus_solaris:37.156033):9.415928,(((Remiz_pendulinus:33.052414,Parus_major:33.052414):6.728714,(Alauda_gulgula:36.080517,((((Hypsipetes_madagascariensis:14.719809,(Hemixos_castanonotus:14.063354,Hypsipetes_mcclellandii:14.063354):0.656454):10.768240,((Pycnonotus_cafer:13.660346,(Pycnonotus_jocosus:7.343473,Pycnonotus_sinensis:7.343473):6.316872):1.411878,Spizixos_semitorques:15.072224):10.415827):5.488382,(((Locustella_lanceolata:13.112513,Locustella_ochotensis:13.112513):13.605769,(Acrocephalus_aedon:10.801785,Acrocephalus_arundinaceus:10.801784):15.916496):1.141986,((Pomatorhinus_ruficollis:9.464608,Pomatorhinus_erythrogenys:9.464609):10.416781,(Leiothrix_lutea:13.551648,(Garrulax_canorus:10.962987,((Garrulax_sannio:0.859980,Garrulax_perspicillatus:0.859980):7.093148,Garrulax_pectoralis:7.953128):3.009859):2.588662):6.329742):7.978878):3.116165):2.978885,(Phylloscopus_fuscatus:30.666019,Hirundo_rustica:30.666019):3.289298):2.125196):3.700616):2.094320,((((Sturnus_nigricollis:7.870610,(Sturnus_sericeus:5.569025,Acridotheres_cristatellus:5.569025):2.301585):16.030878,Gracula_religiosa:23.901489):9.543746,((((Turdus_pallidus:7.440645,Turdus_hortulorum:7.440645):2.296334,Turdus_merula:9.736979):10.669008,Zoothera_dauma:20.405989):9.139677,((Luscinia_svecica:20.101334,(Myophonus_caeruleus:19.839151,(((Phoenicurus_auroreus:18.116158,Saxicola_torquatus:18.116159):0.843763,Luscinia_calliope:18.959921):0.267589,(Ficedula_narcissina:2.924466,Ficedula_zanthopygia:2.924466):16.303045):0.611639):0.262185):1.382169,((Muscicapa_striata:10.172452,(Muscicapa_dauurica:9.547597,Muscicapa_sibirica:9.547597):0.624855):7.346771,Copsychus_saularis:17.519222):3.964281):8.062160):3.899568):7.772454,(((Passer_montanus:32.821060,(((Anthus_hodgsoni:8.397098,Anthus_spinoletta:8.397099):11.064480,(Motacilla_cinerea:4.919536,(Motacilla_alba:3.610396,Motacilla_flava:3.610395):1.309140):14.542043):10.991375,((Eophona_migratoria:19.669088,(Carduelis_sinica:12.266104,Serinus_canaria:12.266104):7.402985):8.694409,(Emberiza_rustica:7.968823,((Emberiza_aureola:5.297263,Emberiza_spodocephala:5.297263):0.613395,Emberiza_sulphurata:5.910658):2.058165):20.394674):2.089456):2.368107):1.273742,(Lonchura_punctulata:5.118133,Lonchura_striata:5.118134):28.976667):1.234048,Chloropsis_hardwickii:35.328850):5.888838):0.657762):4.696508):28.191973):2.470242):2.796405,((Aviceda_subcristata:42.710899,(Spilornis_cheela:32.836334,(Milvus_milvus:25.601273,Accipiter_nisus:25.601273):7.235059):9.874570):34.335571,((Tyto_capensis:56.721931,(Glaucidium_brodiei:40.094189,((Otus_scops:18.087101,Otus_bakkamoena:18.087097):14.559450,(Asio_flammeus:28.420652,Bubo_bubo:28.420650):4.225897):7.447640):16.627739):19.417366,((Buceros_bicornis:51.913361,Upupa_epops:51.913357):18.161474,((Ceryle_rudis:25.992676,Alcedo_atthis:25.992674):41.839981,Jynx_torquilla:67.832657):2.242178):6.064462):0.907178):2.984105):1.772300):0.111628,(Tachybaptus_ruficollis:74.660446,((Streptopelia_orientalis:14.775211,Stigmatopelia_chinensis:14.775210):59.161301,((Gavia_stellata:70.355812,((Ixobrychus_cinnamomeus:46.816807,(Egretta_garzetta:40.800385,(Ardeola_bacchus:40.529724,((Ardea_cinerea:22.083187,Casmerodius_albus:22.083189):18.393709,Nycticorax_nycticorax:40.476898):0.052826):0.270659):6.016422):19.865694,Phalacrocorax_carbo:66.682503):3.673310):3.061251,((Gallinula_chloropus:37.161812,Amaurornis_phoenicurus:37.161804):35.191578,(Cuculus_canorus:21.187767,Cuculus_sparverioides:21.187769):51.165615):1.063677):0.519447):0.723935):7.254061):17.772907):3.245065;
	TREE tree_5279 = (((((Syrmaticus_ellioti:8.043489,(((Chrysolophus_pictus:1.589427,Chrysolophus_amherstiae:1.589427):4.437393,(Crossoptilon_auritum:5.337296,Lophura_nycthemera:5.337295):0.689525):0.395149,Phasianus_colchicus:6.421968):1.621520):8.742553,((Francolinus_pintadeanus:11.391539,Bambusicola_thoracicus:11.391540):4.742296,Pavo_cristatus:16.133835):0.652207):0.495195,Coturnix_coturnix:17.281237):64.668457,(Cygnus_columbianus:13.101133,(((Anas_clypeata:3.981936,Anas_formosa:3.981936):0.644254,(Anas_poecilorhyncha:2.402724,Anas_crecca:2.402724):2.223466):2.615069,Aix_galericulata:7.241259):5.859875):68.848557):24.732807,((((((Larus_ridibundus:4.839353,(Larus_crassirostris:3.207546,Larus_argentatus:3.207545):1.631807):16.269833,Brachyramphus_marmoratus:21.109186):38.703796,(Rostratula_benghalensis:55.266804,((Numenius_phaeopus:15.199396,(Numenius_arquata:0.053518,Numenius_minutus:0.053518):15.145880):24.993626,(Tringa_glareola:33.949188,(Scolopax_rusticola:26.782623,Gallinago_gallinago:26.782623):7.166562):6.243835):15.073782):4.546180):3.194785,((Charadrius_dubius:39.692543,Vanellus_vanellus:39.692539):7.678103,Himantopus_himantopus:47.370647):15.637121):18.559837,(((Falco_peregrinus:2.634746,Falco_cherrug:2.634746):75.009972,((((Psittacula_alexandri:3.440006,Psittacula_derbiana:3.440006):32.019821,(Melopsittacus_undulatus:32.701340,Agapornis_fischeri:32.701340):2.758490):9.147341,(Cacatua_galerita:28.330442,Nymphicus_hollandicus:28.330442):16.276726):32.257851,((((((Lanius_schach:3.319143,(Lanius_bucephalus:2.426097,Lanius_cristatus:2.426096):0.893046):26.926199,(Urocissa_erythrorhyncha:22.232731,(((Corvus_macrorhynchos:7.685405,Corvus_frugilegus:7.685406):3.221703,Corvus_monedula:10.907109):6.296557,Pica_pica:17.203665):5.029065):8.012613):2.647456,Dicrurus_hottentottus:32.892799):2.541553,Oriolus_chinensis:35.434353):5.436107,Pericrocotus_solaris:40.870457):7.246104,(((Remiz_pendulinus:37.055496,Parus_major:37.055492):3.964058,(Alauda_gulgula:37.003506,(((((Locustella_lanceolata:14.094433,Locustella_ochotensis:14.094433):14.672062,(Acrocephalus_arundinaceus:12.387441,Acrocephalus_aedon:12.387441):16.379055):1.492996,((Leiothrix_lutea:15.032063,(Garrulax_canorus:13.240719,(Garrulax_pectoralis:8.590345,(Garrulax_sannio:1.352138,Garrulax_perspicillatus:1.352138):7.238207):4.650373):1.791345):6.121830,(Pomatorhinus_erythrogenys:11.774040,Pomatorhinus_ruficollis:11.774041):9.379852):9.105597):3.715574,((Pycnonotus_cafer:24.760998,((Pycnonotus_jocosus:9.244469,Pycnonotus_sinensis:9.244468):6.874404,Spizixos_semitorques:16.118872):8.642126):1.147341,(Hypsipetes_madagascariensis:16.620762,(Hypsipetes_mcclellandii:15.301977,Hemixos_castanonotus:15.301977):1.318784):9.287579):8.066725):1.034021,(Hirundo_rustica:33.051086,Phylloscopus_fuscatus:33.051086):1.957998):1.994418):4.016048):1.719909,((((Sturnus_nigricollis:4.915023,(Sturnus_sericeus:3.508859,Acridotheres_cristatellus:3.508858):1.406164):10.865871,Gracula_religiosa:15.780894):6.706582,((Zoothera_dauma:14.554026,((Turdus_hortulorum:5.153892,Turdus_pallidus:5.153892):2.274463,Turdus_merula:7.428355):7.125671):5.109928,((((Muscicapa_dauurica:5.577198,Muscicapa_sibirica:5.577198):0.866948,Muscicapa_striata:6.444146):4.791807,Copsychus_saularis:11.235953):2.815740,(Luscinia_svecica:13.071712,(Myophonus_caeruleus:12.429967,(((Phoenicurus_auroreus:11.244493,Saxicola_torquatus:11.244493):0.574114,Luscinia_calliope:11.818607):0.191084,(Ficedula_zanthopygia:1.942280,Ficedula_narcissina:1.942280):10.067411):0.420277):0.641745):0.979981):5.612261):2.823522):18.225039,(Chloropsis_hardwickii:36.338902,((Passer_montanus:28.327389,(((Motacilla_cinerea:3.995816,(Motacilla_alba:2.973009,Motacilla_flava:2.973009):1.022807):14.757163,(Anthus_spinoletta:9.818470,Anthus_hodgsoni:9.818471):8.934508):7.918127,((Eophona_migratoria:20.657541,(Serinus_canaria:10.809636,Carduelis_sinica:10.809636):9.847906):4.132941,((Emberiza_aureola:3.199704,(Emberiza_spodocephala:2.920600,Emberiza_sulphurata:2.920600):0.279103):1.505053,Emberiza_rustica:4.704757):20.085728):1.880623):1.656282):4.152922,(Lonchura_striata:4.264786,Lonchura_punctulata:4.264787):28.215523):3.858590):4.373616):2.026944):5.377103):28.748455):0.779697):2.315964,((Tyto_capensis:65.799934,(((Bubo_bubo:31.304276,Asio_flammeus:31.304277):6.680164,(Otus_scops:20.873077,Otus_bakkamoena:20.873079):17.111362):1.244595,Glaucidium_brodiei:39.229034):26.570900):12.989351,(((Buceros_bicornis:53.023094,Upupa_epops:53.023094):19.276207,((Ceryle_rudis:31.129980,Alcedo_atthis:31.129982):40.442478,Jynx_torquilla:71.572456):0.726845):5.639882,(Aviceda_subcristata:38.856625,(Spilornis_cheela:30.528629,(Accipiter_nisus:25.502428,Milvus_milvus:25.502428):5.026201):8.327996):39.082561):0.850101):1.171396):1.606922):2.117710,((((Gavia_stellata:76.899696,((Ixobrychus_cinnamomeus:44.869484,(Egretta_garzetta:38.213242,((Casmerodius_albus:23.360340,Ardea_cinerea:23.360340):10.364566,(Nycticorax_nycticorax:26.932636,Ardeola_bacchus:26.932636):6.792271):4.488339):6.656239):29.313292,Phalacrocorax_carbo:74.182777):2.716925):1.444652,((Cuculus_sparverioides:23.793024,Cuculus_canorus:23.793024):51.794960,(Amaurornis_phoenicurus:33.055153,Gallinula_chloropus:33.055149):42.532833):2.756367):1.979648,(Streptopelia_orientalis:16.778929,Stigmatopelia_chinensis:16.778931):63.545071):1.158746,Tachybaptus_ruficollis:81.482742):2.202568):22.997185):0.134698;
	TREE tree_539 = ((((((Bambusicola_thoracicus:17.222799,Francolinus_pintadeanus:17.222799):8.686543,Pavo_cristatus:25.909344):1.658239,(((Crossoptilon_auritum:8.160469,Lophura_nycthemera:8.160469):0.844442,((Chrysolophus_amherstiae:1.835160,Chrysolophus_pictus:1.835160):7.075212,Phasianus_colchicus:8.910372):0.094539):3.458167,Syrmaticus_ellioti:12.463078):15.104504):0.611312,Coturnix_coturnix:28.178892):55.707016,(Cygnus_columbianus:19.447577,(Aix_galericulata:9.676698,((Anas_crecca:2.884170,Anas_poecilorhyncha:2.884170):2.800404,(Anas_clypeata:4.537276,Anas_formosa:4.537276):1.147297):3.992125):9.770878):64.438332):9.732506,((((((Larus_ridibundus:4.040406,(Larus_crassirostris:2.665837,Larus_argentatus:2.665837):1.374569):14.525980,Brachyramphus_marmoratus:18.566389):42.128899,(Rostratula_benghalensis:57.980431,((Numenius_phaeopus:13.932897,(Numenius_arquata:0.096501,Numenius_minutus:0.096501):13.836396):30.504475,((Scolopax_rusticola:29.147888,Gallinago_gallinago:29.147888):8.389643,Tringa_glareola:37.537537):6.899838):13.543058):2.714859):11.401983,((Vanellus_vanellus:42.224613,Charadrius_dubius:42.224613):14.307199,Himantopus_himantopus:56.531815):15.565457):7.475141,(((Falco_cherrug:3.407701,Falco_peregrinus:3.407701):71.935562,((((Melopsittacus_undulatus:22.745842,Agapornis_fischeri:22.745842):2.385127,(Psittacula_derbiana:0.990412,Psittacula_alexandri:0.990412):24.140558):11.998844,(Cacatua_galerita:21.240065,Nymphicus_hollandicus:21.240065):15.889748):36.756889,(((Oriolus_chinensis:30.254086,((((Lanius_bucephalus:1.253956,Lanius_cristatus:1.253956):1.225657,Lanius_schach:2.479613):20.060905,(((Corvus_monedula:8.452826,(Corvus_frugilegus:6.506358,Corvus_macrorhynchos:6.506358):1.946468):5.307971,Pica_pica:13.760798):4.566255,Urocissa_erythrorhyncha:18.327053):4.213466):4.219869,Dicrurus_hottentottus:26.760387):3.493699):9.890853,Pericrocotus_solaris:40.144939):10.675457,(((Parus_major:33.502243,Remiz_pendulinus:33.502243):8.538937,(((((((Leiothrix_lutea:10.100250,(((Garrulax_perspicillatus:0.752352,Garrulax_sannio:0.752352):5.963120,Garrulax_pectoralis:6.715472):1.860347,Garrulax_canorus:8.575820):1.524430):4.735485,(Pomatorhinus_ruficollis:7.444319,Pomatorhinus_erythrogenys:7.444319):7.391416):7.055310,((Acrocephalus_arundinaceus:8.610484,Acrocephalus_aedon:8.610484):11.723719,(Locustella_lanceolata:9.865168,Locustella_ochotensis:9.865168):10.469036):1.556841):9.011505,(((Spizixos_semitorques:14.469483,(Pycnonotus_sinensis:7.582482,Pycnonotus_jocosus:7.582483):6.887001):1.204028,Pycnonotus_cafer:15.673513):7.656454,(Hypsipetes_madagascariensis:13.600531,(Hemixos_castanonotus:13.000286,Hypsipetes_mcclellandii:13.000286):0.600244):9.729435):7.572583):1.657924,Phylloscopus_fuscatus:32.560471):0.551624,Hirundo_rustica:33.112095):3.077239,Alauda_gulgula:36.189335):5.851845):2.929562,(((Gracula_religiosa:19.519339,((Sturnus_sericeus:5.109429,Acridotheres_cristatellus:5.109429):1.116037,Sturnus_nigricollis:6.225466):13.293874):7.839545,((((Turdus_pallidus:7.099136,Turdus_hortulorum:7.099135):3.344569,Turdus_merula:10.443705):7.190596,Zoothera_dauma:17.634302):7.940372,((((Muscicapa_dauurica:7.994223,Muscicapa_sibirica:7.994223):0.288789,Muscicapa_striata:8.283011):5.535511,Copsychus_saularis:13.818522):3.669011,((((Phoenicurus_auroreus:14.546869,Saxicola_torquatus:14.546868):0.901674,(Luscinia_calliope:15.432529,(Ficedula_zanthopygia:1.299458,Ficedula_narcissina:1.299458):14.133070):0.016014):0.098146,Myophonus_caeruleus:15.546688):0.371397,Luscinia_svecica:15.918086):1.569449):8.087138):1.784212):16.133526,(Chloropsis_hardwickii:39.430676,((Lonchura_punctulata:4.346977,Lonchura_striata:4.346977):31.109756,(Passer_montanus:31.804846,((((Motacilla_flava:4.257685,Motacilla_alba:4.257685):0.814579,Motacilla_cinerea:5.072264):17.477880,(Anthus_hodgsoni:12.499435,Anthus_spinoletta:12.499435):10.050709):8.276714,((Eophona_migratoria:21.048218,(Serinus_canaria:12.707785,Carduelis_sinica:12.707785):8.340432):5.634107,(Emberiza_rustica:7.641811,(Emberiza_sulphurata:6.151128,(Emberiza_spodocephala:4.428557,Emberiza_aureola:4.428557):1.722571):1.490683):19.040512):4.144534):0.977987):3.651888):3.973946):4.061732):1.478332):5.849654):23.066303):1.456566):2.620006,(((Buceros_bicornis:61.631844,Upupa_epops:61.631840):9.314465,((Ceryle_rudis:29.573133,Alcedo_atthis:29.573133):38.557770,Jynx_torquilla:68.130898):2.815405):4.360546,((Aviceda_subcristata:34.857876,(Spilornis_cheela:28.325802,(Accipiter_nisus:24.084625,Milvus_milvus:24.084623):4.241178):6.532074):39.584255,(Tyto_capensis:60.794083,(((Asio_flammeus:27.272837,Bubo_bubo:27.272835):3.398064,(Otus_bakkamoena:13.886769,Otus_scops:13.886770):16.784130):7.502543,Glaucidium_brodiei:38.173443):22.620638):13.648049):0.864720):2.656423):1.609138):0.747123,(((Streptopelia_orientalis:16.779530,Stigmatopelia_chinensis:16.779530):55.197269,Tachybaptus_ruficollis:71.976799):1.746913,((Gavia_stellata:66.192444,((Ixobrychus_cinnamomeus:45.581444,((Casmerodius_albus:17.647030,Ardea_cinerea:17.647028):16.137388,((Ardeola_bacchus:28.539576,Nycticorax_nycticorax:28.539576):3.501426,Egretta_garzetta:32.041000):1.743416):11.797025):18.954102,Phalacrocorax_carbo:64.535545):1.656903):6.286578,((Gallinula_chloropus:34.931961,Amaurornis_phoenicurus:34.931957):35.961861,(Cuculus_sparverioides:20.555897,Cuculus_canorus:20.555899):50.337925):1.585202):1.244687):6.595822):13.298878):4.030723;
	TREE tree_4907 = ((((((Bambusicola_thoracicus:10.375130,Francolinus_pintadeanus:10.375130):2.591100,Pavo_cristatus:12.966229):1.049753,(Syrmaticus_ellioti:6.720251,(((Crossoptilon_auritum:4.930169,Lophura_nycthemera:4.930169):0.269166,(Chrysolophus_pictus:0.832738,Chrysolophus_amherstiae:0.832738):4.366597):0.440374,Phasianus_colchicus:5.639709):1.080542):7.295733):0.887426,Coturnix_coturnix:14.903409):73.125626,(Cygnus_columbianus:14.532242,(((Anas_clypeata:3.600236,Anas_formosa:3.600236):0.390596,(Anas_crecca:2.452883,Anas_poecilorhyncha:2.452883):1.537949):2.477010,Aix_galericulata:6.467841):8.064400):73.496796):19.672836,((((((Larus_ridibundus:3.902070,(Larus_argentatus:2.165125,Larus_crassirostris:2.165125):1.736945):18.617104,Brachyramphus_marmoratus:22.519173):33.719688,(Rostratula_benghalensis:51.918194,(((Numenius_arquata:0.068940,Numenius_minutus:0.068940):14.814760,Numenius_phaeopus:14.883699):26.864738,((Scolopax_rusticola:27.968773,Gallinago_gallinago:27.968771):6.380819,Tringa_glareola:34.349590):7.398848):10.169756):4.320666):7.510267,((Charadrius_dubius:42.550827,Vanellus_vanellus:42.550827):8.728186,Himantopus_himantopus:51.279015):12.470112):24.443962,(((Aviceda_subcristata:42.775578,(Spilornis_cheela:34.875465,(Accipiter_nisus:28.351662,Milvus_milvus:28.351665):6.523803):7.900109):41.711601,((Tyto_capensis:48.882732,(((Bubo_bubo:31.738768,Asio_flammeus:31.738770):6.204898,(Otus_scops:20.106142,Otus_bakkamoena:20.106142):17.837524):6.862733,Glaucidium_brodiei:44.806400):4.076330):34.720554,((Buceros_bicornis:55.610935,Upupa_epops:55.610931):19.214554,((Ceryle_rudis:38.744804,Alcedo_atthis:38.744804):35.706734,Jynx_torquilla:74.451538):0.373949):8.777798):0.883895):1.340965,((Falco_peregrinus:4.712202,Falco_cherrug:4.712202):79.524170,((((Psittacula_alexandri:2.017080,Psittacula_derbiana:2.017080):29.306274,(Agapornis_fischeri:29.313225,Melopsittacus_undulatus:29.313225):2.010128):13.049794,(Nymphicus_hollandicus:30.217409,Cacatua_galerita:30.217411):14.155736):38.256214,((Pericrocotus_solaris:41.926739,(((((Lanius_bucephalus:1.727715,Lanius_cristatus:1.727715):0.925025,Lanius_schach:2.652741):19.894722,(((Corvus_monedula:9.317760,(Corvus_frugilegus:7.083936,Corvus_macrorhynchos:7.083936):2.233824):5.057095,Pica_pica:14.374854):3.517240,Urocissa_erythrorhyncha:17.892094):4.655368):3.394227,Dicrurus_hottentottus:25.941689):0.574200,Oriolus_chinensis:26.515890):15.410849):17.312164,(((Remiz_pendulinus:43.888275,Parus_major:43.888275):6.240352,(Alauda_gulgula:41.169033,((((((Garrulax_canorus:10.819836,((Garrulax_sannio:1.131108,Garrulax_perspicillatus:1.131108):6.507142,Garrulax_pectoralis:7.638250):3.181586):2.487766,Leiothrix_lutea:13.307601):5.051991,(Pomatorhinus_erythrogenys:11.078976,Pomatorhinus_ruficollis:11.078977):7.280617):8.778439,((Locustella_ochotensis:11.987868,Locustella_lanceolata:11.987868):12.395688,(Acrocephalus_arundinaceus:9.562019,Acrocephalus_aedon:9.562018):14.821539):2.754475):5.946976,(((Pycnonotus_cafer:11.551049,(Pycnonotus_jocosus:6.956141,Pycnonotus_sinensis:6.956141):4.594908):2.888621,Spizixos_semitorques:14.439671):10.258075,(Hypsipetes_madagascariensis:14.507166,(Hypsipetes_mcclellandii:13.375106,Hemixos_castanonotus:13.375107):1.132059):10.190578):8.387263):3.472615,(Phylloscopus_fuscatus:33.842384,Hirundo_rustica:33.842381):2.715242):4.611407):8.959594):0.957145,(((((Acridotheres_cristatellus:4.975831,Sturnus_sericeus:4.975831):2.633124,Sturnus_nigricollis:7.608954):17.353960,Gracula_religiosa:24.962915):9.834490,((Zoothera_dauma:22.385561,((Turdus_hortulorum:11.449162,Turdus_pallidus:11.449162):1.318247,Turdus_merula:12.767409):9.618153):9.744871,(((Muscicapa_striata:9.742416,(Muscicapa_dauurica:7.988417,Muscicapa_sibirica:7.988417):1.754000):6.301847,Copsychus_saularis:16.044264):4.129978,(((((Ficedula_zanthopygia:1.497395,Ficedula_narcissina:1.497395):15.643399,Luscinia_calliope:17.140795):0.824832,(Saxicola_torquatus:16.404364,Phoenicurus_auroreus:16.404362):1.561265):0.502218,Myophonus_caeruleus:18.467846):0.063013,Luscinia_svecica:18.530859):1.643383):11.956191):2.666971):15.542295,(Chloropsis_hardwickii:45.500656,((Lonchura_punctulata:3.401977,Lonchura_striata:3.401977):37.734570,((((Anthus_spinoletta:11.328033,Anthus_hodgsoni:11.328033):16.170952,(Motacilla_cinerea:4.516652,(Motacilla_alba:4.237496,Motacilla_flava:4.237496):0.279155):22.982336):6.469152,((Eophona_migratoria:23.167137,(Carduelis_sinica:12.844813,Serinus_canaria:12.844813):10.322325):6.923999,(((Emberiza_sulphurata:3.631537,Emberiza_aureola:3.631537):1.142712,Emberiza_spodocephala:4.774250):2.379419,Emberiza_rustica:7.153668):22.937468):3.877003):1.730544,Passer_montanus:35.698685):5.437861):4.364106):4.839048):0.746070):8.153133):23.390455):1.607007):1.591779):2.364946):2.319386,((Streptopelia_orientalis:20.379517,Stigmatopelia_chinensis:20.379517):62.983978,((((Cuculus_sparverioides:22.671597,Cuculus_canorus:22.671595):56.098133,(Gallinula_chloropus:35.801426,Amaurornis_phoenicurus:35.801422):42.968307):0.810532,(Gavia_stellata:74.244522,((Ixobrychus_cinnamomeus:39.374718,(Egretta_garzetta:36.267609,(Nycticorax_nycticorax:32.751446,((Casmerodius_albus:14.197412,Ardea_cinerea:14.197412):18.153419,Ardeola_bacchus:32.350830):0.400616):3.516158):3.107108):34.062431,Phalacrocorax_carbo:73.437149):0.807377):5.335739):3.409756,Tachybaptus_ruficollis:82.990021):0.373476):7.148984):17.189398):16.520189;
	TREE tree_8548 = (((((((Chrysolophus_amherstiae:1.202204,Chrysolophus_pictus:1.202204):6.621494,(Phasianus_colchicus:7.539815,(Crossoptilon_auritum:6.577998,Lophura_nycthemera:6.577998):0.961817):0.283882):2.237112,Syrmaticus_ellioti:10.060810):10.675390,((Francolinus_pintadeanus:12.543470,Bambusicola_thoracicus:12.543471):7.075372,Pavo_cristatus:19.618843):1.117357):0.561298,Coturnix_coturnix:21.297497):52.562874,(Cygnus_columbianus:24.227495,(((Anas_formosa:5.710127,Anas_clypeata:5.710126):1.101041,(Anas_crecca:4.150442,Anas_poecilorhyncha:4.150442):2.660726):4.892564,Aix_galericulata:11.703732):12.523762):49.632877):15.540768,(((Tachybaptus_ruficollis:70.395622,(Streptopelia_orientalis:15.384362,Stigmatopelia_chinensis:15.384361):55.011265):1.327704,((Gavia_stellata:64.513954,(((Egretta_garzetta:34.122658,(Ardeola_bacchus:32.128784,((Ardea_cinerea:14.419795,Casmerodius_albus:14.419795):15.051996,Nycticorax_nycticorax:29.471790):2.656992):1.993876):6.978727,Ixobrychus_cinnamomeus:41.101387):21.998497,Phalacrocorax_carbo:63.099888):1.414070):5.737324,((Cuculus_sparverioides:18.913788,Cuculus_canorus:18.913788):47.647572,(Amaurornis_phoenicurus:30.814941,Gallinula_chloropus:30.814943):35.746418):3.689918):1.472049):10.675955,(((((Larus_ridibundus:3.923616,(Larus_argentatus:2.236198,Larus_crassirostris:2.236198):1.687418):15.182699,Brachyramphus_marmoratus:19.106316):43.701309,(Rostratula_benghalensis:57.132942,((Numenius_phaeopus:18.666449,(Numenius_arquata:0.139112,Numenius_minutus:0.139112):18.527336):22.212711,(Tringa_glareola:35.914543,(Scolopax_rusticola:30.991140,Gallinago_gallinago:30.991140):4.923402):4.964618):16.253780):5.674681):6.151759,((Vanellus_vanellus:42.231598,Charadrius_dubius:42.231594):5.696478,Himantopus_himantopus:47.928074):21.031311):13.406613,((((Buceros_bicornis:66.368393,Upupa_epops:66.368393):8.230989,((Ceryle_rudis:40.812492,Alcedo_atthis:40.812492):30.782227,Jynx_torquilla:71.594719):3.004663):4.190389,((Tyto_capensis:66.210129,(((Bubo_bubo:32.255772,Asio_flammeus:32.255768):3.381460,(Otus_scops:15.398063,Otus_bakkamoena:15.398062):20.239168):2.973829,Glaucidium_brodiei:38.611061):27.599060):12.387978,(Aviceda_subcristata:40.429573,(Spilornis_cheela:35.117344,(Accipiter_nisus:29.195969,Milvus_milvus:29.195969):5.921372):5.312232):38.168522):0.191673):1.215029,((Falco_cherrug:3.840370,Falco_peregrinus:3.840370):75.249992,((((Agapornis_fischeri:31.239660,Melopsittacus_undulatus:31.239658):1.002610,(Psittacula_alexandri:4.249891,Psittacula_derbiana:4.249891):27.992378):10.990740,(Cacatua_galerita:23.926147,Nymphicus_hollandicus:23.926147):19.306860):35.340611,((Pericrocotus_solaris:36.945908,((((Lanius_schach:2.129463,(Lanius_cristatus:1.258591,Lanius_bucephalus:1.258591):0.870872):20.122707,((Pica_pica:13.251608,((Corvus_frugilegus:6.525351,Corvus_macrorhynchos:6.525351):1.421287,Corvus_monedula:7.946638):5.304970):4.191493,Urocissa_erythrorhyncha:17.443100):4.809069):2.538716,Dicrurus_hottentottus:24.790886):0.318992,Oriolus_chinensis:25.109877):11.836034):15.213197,(((Remiz_pendulinus:34.710075,Parus_major:34.710075):8.637836,(Alauda_gulgula:36.009396,(((((Acrocephalus_aedon:9.102607,Acrocephalus_arundinaceus:9.102607):11.336697,(Locustella_lanceolata:11.391396,Locustella_ochotensis:11.391396):9.047909):2.093936,((Leiothrix_lutea:12.491448,(Garrulax_canorus:10.336666,((Garrulax_perspicillatus:1.552111,Garrulax_sannio:1.552111):5.455650,Garrulax_pectoralis:7.007761):3.328905):2.154783):4.911286,(Pomatorhinus_erythrogenys:8.918944,Pomatorhinus_ruficollis:8.918945):8.483790):5.130506):6.574503,(((Hypsipetes_mcclellandii:13.248386,Hemixos_castanonotus:13.248385):0.451405,Hypsipetes_madagascariensis:13.699790):10.451544,(Pycnonotus_cafer:22.753513,((Pycnonotus_jocosus:7.944554,Pycnonotus_sinensis:7.944554):5.331180,Spizixos_semitorques:13.275734):9.477780):1.397820):4.956409):3.537364,(Hirundo_rustica:30.315273,Phylloscopus_fuscatus:30.315273):2.329833):3.364285):7.338518):2.611077,(((((Sturnus_sericeus:5.701961,Acridotheres_cristatellus:5.701961):2.146864,Sturnus_nigricollis:7.848825):15.068499,Gracula_religiosa:22.917322):8.246540,((Zoothera_dauma:21.823391,((Turdus_pallidus:9.203159,Turdus_hortulorum:9.203159):2.951708,Turdus_merula:12.154867):9.668527):6.208774,((Copsychus_saularis:15.425337,((Muscicapa_sibirica:8.536236,Muscicapa_dauurica:8.536236):1.095409,Muscicapa_striata:9.631645):5.793693):3.727136,((Myophonus_caeruleus:16.515160,((Phoenicurus_auroreus:15.367224,Saxicola_torquatus:15.367224):1.081850,(Luscinia_calliope:15.706387,(Ficedula_zanthopygia:1.926670,Ficedula_narcissina:1.926670):13.779716):0.742687):0.066086):1.023056,Luscinia_svecica:17.538216):1.614257):8.879693):3.131697):13.814599,(((Passer_montanus:33.443493,(((Motacilla_cinerea:5.366023,(Motacilla_flava:4.140579,Motacilla_alba:4.140579):1.225444):19.027443,(Anthus_hodgsoni:14.507107,Anthus_spinoletta:14.507107):9.886356):4.498776,((Eophona_migratoria:21.041803,(Serinus_canaria:10.603766,Carduelis_sinica:10.603768):10.438035):5.457955,(((Emberiza_spodocephala:3.683384,Emberiza_aureola:3.683384):0.383622,Emberiza_sulphurata:4.067006):1.568649,Emberiza_rustica:5.635655):20.864101):2.392482):4.551250):2.370153,(Lonchura_punctulata:4.250003,Lonchura_striata:4.250003):31.563641):4.281702,Chloropsis_hardwickii:40.095345):4.883116):0.980526):6.200121):26.414511):0.516746):0.914435):2.361197):0.033286):7.001858):28.859093;
	TREE tree_8209 = ((((((((Crossoptilon_auritum:8.794112,Lophura_nycthemera:8.794112):1.168702,(Chrysolophus_amherstiae:0.774981,Chrysolophus_pictus:0.774981):9.187833):1.151671,Phasianus_colchicus:11.114486):1.919518,Syrmaticus_ellioti:13.034004):13.644190,(Pavo_cristatus:24.925159,(Francolinus_pintadeanus:17.844236,Bambusicola_thoracicus:17.844236):7.080924):1.753034):0.847563,Coturnix_coturnix:27.525759):47.668991,(Cygnus_columbianus:16.473293,(Aix_galericulata:7.944444,((Anas_poecilorhyncha:2.865441,Anas_crecca:2.865441):1.570692,(Anas_formosa:3.781501,Anas_clypeata:3.781501):0.654632):3.508310):8.528850):58.721455):25.717825,((((((Larus_ridibundus:4.175581,(Larus_crassirostris:2.210519,Larus_argentatus:2.210519):1.965062):15.976719,Brachyramphus_marmoratus:20.152300):34.567425,(Rostratula_benghalensis:52.455730,((Numenius_phaeopus:11.911301,(Numenius_arquata:0.277123,Numenius_minutus:0.277123):11.634177):28.665310,((Scolopax_rusticola:23.974239,Gallinago_gallinago:23.974239):10.256138,Tringa_glareola:34.230377):6.346232):11.879119):2.263996):7.317143,((Charadrius_dubius:32.956161,Vanellus_vanellus:32.956161):5.033202,Himantopus_himantopus:37.989365):24.047503):20.449102,(((Aviceda_subcristata:43.972595,(Spilornis_cheela:36.219807,(Accipiter_nisus:30.618660,Milvus_milvus:30.618662):5.601147):7.752786):36.049198,((Tyto_capensis:71.238983,(Glaucidium_brodiei:39.845284,((Otus_bakkamoena:16.207163,Otus_scops:16.207163):15.560710,(Asio_flammeus:29.670765,Bubo_bubo:29.670765):2.097107):8.077414):31.393694):7.044925,((Buceros_bicornis:56.678261,Upupa_epops:56.678257):13.902509,((Ceryle_rudis:27.992069,Alcedo_atthis:27.992073):42.015148,Jynx_torquilla:70.007225):0.573551):7.703139):1.737886):1.310601,((Falco_cherrug:4.193345,Falco_peregrinus:4.193345):75.144371,((((Agapornis_fischeri:32.615311,Melopsittacus_undulatus:32.615314):1.365278,(Psittacula_derbiana:1.180142,Psittacula_alexandri:1.180142):32.800446):15.116871,(Cacatua_galerita:33.524132,Nymphicus_hollandicus:33.524132):15.573329):28.109856,((((((Lanius_schach:2.969850,(Lanius_cristatus:1.864780,Lanius_bucephalus:1.864780):1.105070):19.059731,(((Corvus_monedula:8.493819,(Corvus_macrorhynchos:5.439507,Corvus_frugilegus:5.439507):3.054312):4.338530,Pica_pica:12.832349):5.166255,Urocissa_erythrorhyncha:17.998604):4.030977):2.438210,Dicrurus_hottentottus:24.467793):1.413490,Oriolus_chinensis:25.881283):11.118179,Pericrocotus_solaris:36.999462):11.597245,(((Remiz_pendulinus:33.134766,Parus_major:33.134766):7.745246,(Alauda_gulgula:37.667084,((((Spizixos_semitorques:15.999440,((Pycnonotus_sinensis:7.638454,Pycnonotus_jocosus:7.638455):4.850455,Pycnonotus_cafer:12.488911):3.510530):11.681221,(Hypsipetes_madagascariensis:15.449438,(Hemixos_castanonotus:14.911495,Hypsipetes_mcclellandii:14.911494):0.537943):12.231222):5.510385,(((Acrocephalus_aedon:11.472793,Acrocephalus_arundinaceus:11.472793):11.795972,(Locustella_lanceolata:12.194931,Locustella_ochotensis:12.194932):11.073833):2.936289,(((((Garrulax_sannio:1.210168,Garrulax_perspicillatus:1.210168):4.689494,Garrulax_pectoralis:5.899662):3.848002,Garrulax_canorus:9.747664):1.521630,Leiothrix_lutea:11.269294):4.629445,(Pomatorhinus_erythrogenys:8.906116,Pomatorhinus_ruficollis:8.906116):6.992624):10.306314):6.985991):1.194750,(Phylloscopus_fuscatus:30.259720,Hirundo_rustica:30.259722):4.126073):3.281291):3.212929):2.641992,(((Gracula_religiosa:27.921022,((Sturnus_sericeus:5.992397,Acridotheres_cristatellus:5.992397):2.134285,Sturnus_nigricollis:8.126682):19.794342):9.964602,(((Turdus_merula:15.562346,(Turdus_hortulorum:11.089775,Turdus_pallidus:11.089776):4.472570):14.764725,Zoothera_dauma:30.327072):6.744049,((Luscinia_svecica:22.943699,(Myophonus_caeruleus:22.661308,((Ficedula_narcissina:3.109507,Ficedula_zanthopygia:3.109507):18.783089,((Phoenicurus_auroreus:20.532726,Saxicola_torquatus:20.532726):1.209473,Luscinia_calliope:21.742199):0.150397):0.768711):0.282392):1.294348,(Copsychus_saularis:20.454851,(Muscicapa_striata:11.722967,(Muscicapa_dauurica:10.725566,Muscicapa_sibirica:10.725567):0.997401):8.731883):3.783197):12.833073):0.814504):5.019227,(((Lonchura_punctulata:3.830059,Lonchura_striata:3.830059):31.817886,((((Motacilla_flava:3.402065,Motacilla_alba:3.402065):0.089652,Motacilla_cinerea:3.491717):16.394869,(Anthus_spinoletta:10.493546,Anthus_hodgsoni:10.493545):9.393041):13.873895,(Passer_montanus:33.021183,((Eophona_migratoria:22.869696,(Serinus_canaria:12.693175,Carduelis_sinica:12.693176):10.176519):6.753325,((Emberiza_spodocephala:4.798073,(Emberiza_aureola:4.310781,Emberiza_sulphurata:4.310781):0.487292):1.744278,Emberiza_rustica:6.542351):23.080669):3.398162):0.739297):1.887465):3.930263,Chloropsis_hardwickii:39.578209):3.326643):0.617155):5.074698):28.610611):2.130396):1.994680):1.153578):0.346051,(((Gavia_stellata:68.420067,((Ixobrychus_cinnamomeus:43.874027,(Egretta_garzetta:38.152794,((Ardeola_bacchus:31.425974,Nycticorax_nycticorax:31.425972):3.072951,(Ardea_cinerea:17.443310,Casmerodius_albus:17.443308):17.055616):3.653871):5.721234):22.710054,Phalacrocorax_carbo:66.584084):1.835981):8.224847,((Amaurornis_phoenicurus:35.611725,Gallinula_chloropus:35.611725):39.175613,(Cuculus_canorus:24.503571,Cuculus_sparverioides:24.503571):50.283772):1.857571):2.437044,((Streptopelia_orientalis:18.067650,Stigmatopelia_chinensis:18.067650):60.548313,Tachybaptus_ruficollis:78.615959):0.465994):3.750066):18.080551):9.870381;
	TREE tree_7413 = (((((Pavo_cristatus:26.903154,(Francolinus_pintadeanus:20.098053,Bambusicola_thoracicus:20.098055):6.805100):3.207059,(Syrmaticus_ellioti:13.310780,(Phasianus_colchicus:10.913241,((Crossoptilon_auritum:9.042061,Lophura_nycthemera:9.042061):0.964103,(Chrysolophus_pictus:2.166973,Chrysolophus_amherstiae:2.166973):7.839191):0.907077):2.397538):16.799435):0.490339,Coturnix_coturnix:30.600554):50.310112,(Cygnus_columbianus:12.448956,(((Anas_poecilorhyncha:2.215571,Anas_crecca:2.215571):1.324752,(Anas_formosa:3.230665,Anas_clypeata:3.230665):0.309658):2.439680,Aix_galericulata:5.980003):6.468954):68.461708):25.584013,(((Tachybaptus_ruficollis:78.280769,((Gavia_stellata:67.858322,(((((Nycticorax_nycticorax:25.259918,Ardeola_bacchus:25.259918):3.009524,(Ardea_cinerea:18.086893,Casmerodius_albus:18.086891):10.182550):2.173695,Egretta_garzetta:30.443136):6.629815,Ixobrychus_cinnamomeus:37.072952):27.806675,Phalacrocorax_carbo:64.879623):2.978692):7.079102,((Amaurornis_phoenicurus:41.433865,Gallinula_chloropus:41.433868):30.717632,(Cuculus_sparverioides:23.357052,Cuculus_canorus:23.357052):48.794445):2.785923):3.343342):0.111809,(Stigmatopelia_chinensis:18.294258,Streptopelia_orientalis:18.294258):60.098309):1.972573,(((((Larus_ridibundus:3.571150,(Larus_argentatus:2.058514,Larus_crassirostris:2.058514):1.512636):12.280071,Brachyramphus_marmoratus:15.851222):35.221565,(Rostratula_benghalensis:46.781940,(((Numenius_arquata:0.017430,Numenius_minutus:0.017430):11.546129,Numenius_phaeopus:11.563559):24.522865,(Tringa_glareola:27.481373,(Scolopax_rusticola:22.153141,Gallinago_gallinago:22.153141):5.328230):8.605053):10.695512):4.290854):6.445438,((Charadrius_dubius:31.164719,Vanellus_vanellus:31.164719):10.817765,Himantopus_himantopus:41.982483):15.535745):21.648516,(((Aviceda_subcristata:46.475792,(Spilornis_cheela:34.970844,(Milvus_milvus:30.021988,Accipiter_nisus:30.021984):4.948857):11.504952):30.427902,((Tyto_capensis:41.914001,(((Asio_flammeus:28.452023,Bubo_bubo:28.452023):3.890590,(Otus_scops:16.340771,Otus_bakkamoena:16.340771):16.001842):7.789654,Glaucidium_brodiei:40.132267):1.781735):33.015579,((Buceros_bicornis:61.373829,Upupa_epops:61.373825):9.461946,((Alcedo_atthis:34.834015,Ceryle_rudis:34.834015):32.074020,Jynx_torquilla:66.908035):3.927735):4.093811):1.974116):0.795434,((Falco_cherrug:3.040921,Falco_peregrinus:3.040921):72.534683,((((Psittacula_alexandri:3.443136,Psittacula_derbiana:3.443136):33.105404,(Agapornis_fischeri:34.467964,Melopsittacus_undulatus:34.467968):2.080575):10.780981,(Nymphicus_hollandicus:30.666943,Cacatua_galerita:30.666943):16.662579):27.868799,(((Oriolus_chinensis:26.761789,(((Lanius_schach:3.068818,(Lanius_bucephalus:1.811462,Lanius_cristatus:1.811462):1.257356):19.736851,(Urocissa_erythrorhyncha:18.400587,(Pica_pica:13.486029,((Corvus_frugilegus:7.102015,Corvus_macrorhynchos:7.102015):1.990499,Corvus_monedula:9.092514):4.393514):4.914558):4.405082):2.864885,Dicrurus_hottentottus:25.670555):1.091236):8.234939,Pericrocotus_solaris:34.996727):15.439439,(((Remiz_pendulinus:38.466141,Parus_major:38.466141):4.515499,(Alauda_gulgula:36.578335,((((Spizixos_semitorques:13.569339,((Pycnonotus_jocosus:6.932949,Pycnonotus_sinensis:6.932949):4.753239,Pycnonotus_cafer:11.686187):1.883151):10.183571,((Hemixos_castanonotus:13.001591,Hypsipetes_mcclellandii:13.001591):1.777548,Hypsipetes_madagascariensis:14.779139):8.973770):7.329573,((Leiothrix_lutea:13.668390,(((Garrulax_perspicillatus:0.983445,Garrulax_sannio:0.983445):6.363003,Garrulax_pectoralis:7.346448):4.948904,Garrulax_canorus:12.295352):1.373038):5.517272,(Pomatorhinus_erythrogenys:10.095386,Pomatorhinus_ruficollis:10.095385):9.090275):11.896822):1.121097,((Hirundo_rustica:27.949902,Phylloscopus_fuscatus:27.949902):1.180604,((Acrocephalus_arundinaceus:12.621242,Acrocephalus_aedon:12.621242):15.330467,(Locustella_ochotensis:14.422312,Locustella_lanceolata:14.422312):13.529396):1.178797):3.073074):4.374759):6.403301):2.561336,(((Gracula_religiosa:25.847782,(Sturnus_nigricollis:8.352877,(Sturnus_sericeus:5.690145,Acridotheres_cristatellus:5.690145):2.662733):17.494905):7.222311,((((Turdus_hortulorum:9.468528,Turdus_pallidus:9.468528):1.876442,Turdus_merula:11.344970):12.097837,Zoothera_dauma:23.442806):7.702311,(((Myophonus_caeruleus:19.053169,((Luscinia_calliope:18.430296,(Phoenicurus_auroreus:17.866386,Saxicola_torquatus:17.866388):0.563909):0.225587,(Ficedula_zanthopygia:2.919021,Ficedula_narcissina:2.919021):15.736861):0.397287):0.619668,Luscinia_svecica:19.672836):2.443299,(Copsychus_saularis:17.173746,((Muscicapa_striata:9.685319,Muscicapa_sibirica:9.685318):0.442254,Muscicapa_dauurica:10.127573):7.046174):4.942390):9.028981):1.924977):10.775187,((((Passer_montanus:28.578785,((Eophona_migratoria:18.996687,(Carduelis_sinica:11.811159,Serinus_canaria:11.811159):7.185528):6.928859,((Emberiza_spodocephala:3.205403,(Emberiza_aureola:2.834477,Emberiza_sulphurata:2.834477):0.370926):1.911472,Emberiza_rustica:5.116875):20.808670):2.653238):1.052259,((Anthus_spinoletta:10.866447,Anthus_hodgsoni:10.866447):11.128794,((Motacilla_alba:3.431319,Motacilla_cinerea:3.431319):1.313663,Motacilla_flava:4.744983):17.250259):7.635801):2.987514,(Lonchura_punctulata:3.954961,Lonchura_striata:3.954961):28.663595):6.845294,Chloropsis_hardwickii:39.463852):4.381429):1.697697):4.893191):24.762150):0.377285):2.123527):1.467612):1.198401):26.129532):2.938844;
	TREE tree_9831 = (((((Syrmaticus_ellioti:7.412611,((Phasianus_colchicus:5.941970,(Crossoptilon_auritum:5.101941,Lophura_nycthemera:5.101941):0.840029):0.268860,(Chrysolophus_pictus:1.090121,Chrysolophus_amherstiae:1.090121):5.120708):1.201781):7.424221,((Francolinus_pintadeanus:9.743359,Bambusicola_thoracicus:9.743359):4.001899,Pavo_cristatus:13.745257):1.091574):1.228085,Coturnix_coturnix:16.064917):63.162556,(Cygnus_columbianus:23.074923,(Aix_galericulata:10.295708,((Anas_poecilorhyncha:3.606268,Anas_crecca:3.606268):2.824577,(Anas_clypeata:5.846048,Anas_formosa:5.846049):0.584796):3.864864):12.779216):56.152554):17.005882,((((((Larus_ridibundus:3.729461,(Larus_argentatus:1.712113,Larus_crassirostris:1.712113):2.017348):13.418776,Brachyramphus_marmoratus:17.148237):37.672375,(Rostratula_benghalensis:50.167862,((Numenius_phaeopus:12.235036,(Numenius_arquata:0.023360,Numenius_minutus:0.023360):12.211676):27.407955,(Tringa_glareola:32.671734,(Scolopax_rusticola:27.531548,Gallinago_gallinago:27.531548):5.140183):6.971260):10.524871):4.652746):4.801659,((Charadrius_dubius:37.406914,Vanellus_vanellus:37.406918):7.485894,Himantopus_himantopus:44.892807):14.729459):20.475458,(((Aviceda_subcristata:39.386444,(Spilornis_cheela:33.963108,(Milvus_milvus:28.278984,Accipiter_nisus:28.278984):5.684123):5.423335):37.463692,(((Buceros_bicornis:53.650986,Upupa_epops:53.650986):11.933232,((Ceryle_rudis:30.274122,Alcedo_atthis:30.274124):34.218536,Jynx_torquilla:64.492661):1.091562):10.409889,(Tyto_capensis:53.965008,(((Otus_scops:19.266045,Otus_bakkamoena:19.266045):15.866137,(Bubo_bubo:31.190052,Asio_flammeus:31.190050):3.942130):6.189431,Glaucidium_brodiei:41.321609):12.643400):22.029095):0.856025):1.847357,((Falco_peregrinus:3.603443,Falco_cherrug:3.603443):73.507263,((((Psittacula_alexandri:3.639502,Psittacula_derbiana:3.639502):35.099052,(Agapornis_fischeri:36.645226,Melopsittacus_undulatus:36.645226):2.093326):11.522173,(Cacatua_galerita:22.899815,Nymphicus_hollandicus:22.899815):27.360909):24.763258,(((((((Lanius_bucephalus:1.703907,Lanius_cristatus:1.703907):0.887685,Lanius_schach:2.591592):19.827011,((Pica_pica:13.556143,((Corvus_frugilegus:6.377720,Corvus_macrorhynchos:6.377720):1.778340,Corvus_monedula:8.156059):5.400083):3.357593,Urocissa_erythrorhyncha:16.913734):5.504869):3.200374,Dicrurus_hottentottus:25.618977):0.644598,Oriolus_chinensis:26.263573):7.587976,Pericrocotus_solaris:33.851551):16.654747,(((Remiz_pendulinus:38.169735,Parus_major:38.169735):4.709513,(Alauda_gulgula:32.196957,((Hirundo_rustica:22.380068,Phylloscopus_fuscatus:22.380068):3.986482,(((Pycnonotus_cafer:13.719992,((Pycnonotus_jocosus:6.347826,Pycnonotus_sinensis:6.347826):6.660800,Spizixos_semitorques:13.008626):0.711366):7.611141,((Hemixos_castanonotus:12.402557,Hypsipetes_mcclellandii:12.402558):0.687574,Hypsipetes_madagascariensis:13.090132):8.241001):4.477388,(((Leiothrix_lutea:8.883733,((Garrulax_pectoralis:5.078924,(Garrulax_sannio:0.288664,Garrulax_perspicillatus:0.288664):4.790260):2.913101,Garrulax_canorus:7.992025):0.891708):4.217380,(Pomatorhinus_erythrogenys:6.345746,Pomatorhinus_ruficollis:6.345746):6.755367):8.129996,((Acrocephalus_arundinaceus:8.962074,Acrocephalus_aedon:8.962074):11.643275,(Locustella_lanceolata:10.663264,Locustella_ochotensis:10.663265):9.942084):0.625760):4.577412):0.558029):5.830406):10.682291):2.455704,(((Gracula_religiosa:24.262407,((Sturnus_sericeus:4.668056,Acridotheres_cristatellus:4.668056):1.995934,Sturnus_nigricollis:6.663990):17.598417):6.638409,(((Turdus_merula:11.004725,(Turdus_pallidus:8.569688,Turdus_hortulorum:8.569688):2.435037):8.873726,Zoothera_dauma:19.878448):9.404982,(((Muscicapa_striata:8.512814,(Muscicapa_dauurica:7.455995,Muscicapa_sibirica:7.455995):1.056818):6.210291,Copsychus_saularis:14.723105):4.385124,(((((Phoenicurus_auroreus:15.430661,Saxicola_torquatus:15.430660):0.875987,Luscinia_calliope:16.306648):0.413705,(Ficedula_narcissina:2.466469,Ficedula_zanthopygia:2.466469):14.253882):0.151855,Myophonus_caeruleus:16.872208):0.182606,Luscinia_svecica:17.054813):2.053415):10.175203):1.617383):13.936844,(Chloropsis_hardwickii:41.062817,((Lonchura_striata:3.464752,Lonchura_punctulata:3.464752):35.223431,((((Anthus_hodgsoni:9.634770,Anthus_spinoletta:9.634770):9.953674,((Motacilla_flava:3.630938,Motacilla_alba:3.630938):0.712872,Motacilla_cinerea:4.343809):15.244637):13.715106,((Eophona_migratoria:19.902832,(Serinus_canaria:11.022176,Carduelis_sinica:11.022174):8.880655):7.915857,(Emberiza_rustica:9.345939,((Emberiza_spodocephala:7.767691,Emberiza_aureola:7.767692):0.694753,Emberiza_sulphurata:8.462444):0.883494):18.472748):5.484864):1.146707,Passer_montanus:34.450260):4.237926):2.374632):3.774842):0.497292):5.171347):24.517685):2.086728):1.586777):1.400237):0.121025,((((Cuculus_canorus:21.209650,Cuculus_sparverioides:21.209648):52.973835,(Amaurornis_phoenicurus:32.719189,Gallinula_chloropus:32.719185):41.464306):3.410624,(Gavia_stellata:71.202316,((Ixobrychus_cinnamomeus:44.947994,(Egretta_garzetta:39.116890,((Ardea_cinerea:22.242601,Casmerodius_albus:22.242601):16.169922,(Nycticorax_nycticorax:36.356216,Ardeola_bacchus:36.356220):2.056305):0.704367):5.831107):23.945744,Phalacrocorax_carbo:68.893738):2.308573):6.391801):1.319487,((Stigmatopelia_chinensis:18.054615,Streptopelia_orientalis:18.054615):60.856911,Tachybaptus_ruficollis:78.911530):0.002075):1.305147):16.014606):8.562551;
	TREE tree_8074 = (((((Pavo_cristatus:19.245861,(Bambusicola_thoracicus:13.735328,Francolinus_pintadeanus:13.735329):5.510534):1.057970,Coturnix_coturnix:20.303833):0.536287,((((Crossoptilon_auritum:7.256685,Lophura_nycthemera:7.256685):1.020108,(Chrysolophus_amherstiae:0.683946,Chrysolophus_pictus:0.683946):7.592847):0.407744,Phasianus_colchicus:8.684537):2.114596,Syrmaticus_ellioti:10.799133):10.040987):53.295937,(Cygnus_columbianus:13.218486,(Aix_galericulata:6.929790,((Anas_formosa:3.503389,Anas_clypeata:3.503389):0.750270,(Anas_poecilorhyncha:2.407076,Anas_crecca:2.407076):1.846582):2.676131):6.288695):60.917576):23.893375,((((((Larus_ridibundus:4.850767,(Larus_argentatus:2.385591,Larus_crassirostris:2.385591):2.465176):15.970058,Brachyramphus_marmoratus:20.820826):31.899694,(Rostratula_benghalensis:45.714973,(((Numenius_arquata:0.165418,Numenius_minutus:0.165418):13.682783,Numenius_phaeopus:13.848200):21.453987,((Scolopax_rusticola:22.846170,Gallinago_gallinago:22.846172):6.279176,Tringa_glareola:29.125349):6.176841):10.412785):7.005545):8.641263,((Charadrius_dubius:33.241524,Vanellus_vanellus:33.241520):9.867564,Himantopus_himantopus:43.109085):18.252697):19.987501,((((Buceros_bicornis:52.794098,Upupa_epops:52.794102):20.929306,((Ceryle_rudis:42.859814,Alcedo_atthis:42.859810):29.340611,Jynx_torquilla:72.200417):1.522987):5.069874,((Aviceda_subcristata:44.919518,(Spilornis_cheela:36.459072,(Accipiter_nisus:29.162739,Milvus_milvus:29.162743):7.296332):8.460441):33.535374,(Tyto_capensis:64.357407,(((Asio_flammeus:32.373859,Bubo_bubo:32.373859):3.057379,(Otus_scops:17.478283,Otus_bakkamoena:17.478283):17.952955):5.791749,Glaucidium_brodiei:41.222984):23.134428):14.097475):0.338391):0.935698,((Falco_peregrinus:4.117091,Falco_cherrug:4.117091):72.982162,((((Melopsittacus_undulatus:19.938850,Agapornis_fischeri:19.938850):0.046399,(Psittacula_alexandri:2.089604,Psittacula_derbiana:2.089604):17.895645):26.589819,(Nymphicus_hollandicus:34.641827,Cacatua_galerita:34.641827):11.933239):30.077486,((Pericrocotus_solaris:35.567802,(Oriolus_chinensis:24.637644,(((Urocissa_erythrorhyncha:16.291037,(((Corvus_frugilegus:5.754564,Corvus_macrorhynchos:5.754565):2.501475,Corvus_monedula:8.256041):4.106808,Pica_pica:12.362848):3.928188):4.064515,(Lanius_schach:2.249841,(Lanius_cristatus:1.374533,Lanius_bucephalus:1.374533):0.875308):18.105709):3.851367,Dicrurus_hottentottus:24.206919):0.430723):10.930162):14.351884,(((Remiz_pendulinus:34.793301,Parus_major:34.793301):4.997884,(Alauda_gulgula:33.026943,(((((Garrulax_canorus:6.217310,(Garrulax_pectoralis:3.949242,(Garrulax_sannio:0.594222,Garrulax_perspicillatus:0.594222):3.355021):2.268068):1.211672,Leiothrix_lutea:7.428983):2.975666,(Pomatorhinus_erythrogenys:5.357370,Pomatorhinus_ruficollis:5.357371):5.047277):15.222429,(((Pycnonotus_cafer:8.343879,Spizixos_semitorques:8.343880):4.010557,(Pycnonotus_sinensis:6.116725,Pycnonotus_jocosus:6.116725):6.237711):5.799491,(Hypsipetes_madagascariensis:11.584894,(Hypsipetes_mcclellandii:10.490676,Hemixos_castanonotus:10.490677):1.094217):6.569034):7.473151):3.668050,((Hirundo_rustica:24.483488,Phylloscopus_fuscatus:24.483490):3.633852,((Acrocephalus_arundinaceus:12.362578,Acrocephalus_aedon:12.362579):14.470856,(Locustella_ochotensis:14.437376,Locustella_lanceolata:14.437376):12.396056):1.283906):1.177787):3.731816):6.764241):5.820103,((((Sturnus_nigricollis:7.553205,(Sturnus_sericeus:5.952569,Acridotheres_cristatellus:5.952569):1.600637):17.801971,Gracula_religiosa:25.355175):10.227964,((Zoothera_dauma:20.059999,((Turdus_pallidus:8.587611,Turdus_hortulorum:8.587611):1.628688,Turdus_merula:10.216299):9.843699):12.767019,((Copsychus_saularis:19.553762,((Muscicapa_sibirica:10.370031,Muscicapa_dauurica:10.370031):0.634304,Muscicapa_striata:11.004335):8.549426):4.023479,((Myophonus_caeruleus:20.364246,(((Phoenicurus_auroreus:17.790154,Saxicola_torquatus:17.790154):2.067879,Luscinia_calliope:19.858032):0.254942,(Ficedula_narcissina:3.689302,Ficedula_zanthopygia:3.689302):16.423672):0.251271):0.206633,Luscinia_svecica:20.570879):3.006363):9.249777):2.756123):9.215811,(((Passer_montanus:36.143250,(((Anthus_spinoletta:11.012951,Anthus_hodgsoni:11.012951):9.870091,((Motacilla_alba:3.661295,Motacilla_flava:3.661295):0.522822,Motacilla_cinerea:4.184116):16.698925):12.709461,((Eophona_migratoria:21.554884,(Serinus_canaria:14.011072,Carduelis_sinica:14.011072):7.543811):9.437322,((Emberiza_aureola:4.692821,(Emberiza_sulphurata:4.099640,Emberiza_spodocephala:4.099640):0.593180):0.967782,Emberiza_rustica:5.660603):25.331602):2.600299):2.550744):2.855193,(Lonchura_punctulata:3.890177,Lonchura_striata:3.890177):35.108261):1.776714,Chloropsis_hardwickii:40.775154):4.023797):0.812336):4.308400):26.732864):0.446705):2.629723):1.620303):0.329714,(Tachybaptus_ruficollis:72.369293,((((Cuculus_sparverioides:23.298645,Cuculus_canorus:23.298641):43.397007,(Amaurornis_phoenicurus:35.108543,Gallinula_chloropus:35.108543):31.587109):1.820537,(Gavia_stellata:65.923012,(((((Ardea_cinerea:19.394793,Casmerodius_albus:19.394793):14.687629,Egretta_garzetta:34.082420):1.690653,(Ardeola_bacchus:28.072863,Nycticorax_nycticorax:28.072863):7.700212):6.094335,Ixobrychus_cinnamomeus:41.867409):18.919327,Phalacrocorax_carbo:60.786736):5.136275):2.593176):1.863562,(Stigmatopelia_chinensis:15.906193,Streptopelia_orientalis:15.906193):54.473557):1.989544):9.309704):16.350439):17.458973;
	TREE tree_2401 = ((((((Phasianus_colchicus:4.335945,((Chrysolophus_amherstiae:0.761686,Chrysolophus_pictus:0.761686):3.448961,(Crossoptilon_auritum:3.282813,Lophura_nycthemera:3.282813):0.927833):0.125299):0.907858,Syrmaticus_ellioti:5.243803):6.173270,(Pavo_cristatus:10.636391,(Francolinus_pintadeanus:7.099705,Bambusicola_thoracicus:7.099705):3.536685):0.780682):0.316606,Coturnix_coturnix:11.733679):73.143082,(Cygnus_columbianus:16.879303,(((Anas_clypeata:4.969778,Anas_formosa:4.969778):0.446032,(Anas_crecca:3.068437,Anas_poecilorhyncha:3.068437):2.347372):2.670072,Aix_galericulata:8.085882):8.793422):67.997452):17.580023,((((((Larus_ridibundus:5.169841,(Larus_argentatus:2.471170,Larus_crassirostris:2.471170):2.698671):13.995811,Brachyramphus_marmoratus:19.165651):35.953949,(Rostratula_benghalensis:52.683212,((Numenius_phaeopus:15.126343,(Numenius_arquata:0.119688,Numenius_minutus:0.119688):15.006653):27.338520,((Scolopax_rusticola:31.290356,Gallinago_gallinago:31.290356):4.139703,Tringa_glareola:35.430061):7.034805):10.218345):2.436392):2.332369,((Charadrius_dubius:27.411478,Vanellus_vanellus:27.411478):5.759459,Himantopus_himantopus:33.170937):24.281033):23.031799,((((Buceros_bicornis:63.730259,Upupa_epops:63.730263):8.682504,((Alcedo_atthis:38.172829,Ceryle_rudis:38.172832):29.356373,Jynx_torquilla:67.529205):4.883560):4.724156,((Tyto_capensis:62.278770,(((Asio_flammeus:29.092794,Bubo_bubo:29.092796):4.084671,(Otus_bakkamoena:17.902426,Otus_scops:17.902426):15.275040):5.848302,Glaucidium_brodiei:39.025768):23.253002):14.603722,(Aviceda_subcristata:39.688080,(Spilornis_cheela:32.937946,(Milvus_milvus:27.687414,Accipiter_nisus:27.687414):5.250532):6.750133):37.194408):0.254429):0.557792,((Falco_cherrug:4.790956,Falco_peregrinus:4.790956):69.961197,((((Melopsittacus_undulatus:32.143066,Agapornis_fischeri:32.143063):0.777106,(Psittacula_alexandri:2.924945,Psittacula_derbiana:2.924945):29.995224):12.890965,(Cacatua_galerita:25.802233,Nymphicus_hollandicus:25.802233):20.008902):26.443268,((Pericrocotus_solaris:39.570606,((((((Corvus_monedula:9.160242,(Corvus_macrorhynchos:7.384646,Corvus_frugilegus:7.384646):1.775596):6.392262,Pica_pica:15.552505):4.453259,Urocissa_erythrorhyncha:20.005764):5.759074,(Lanius_schach:3.038031,(Lanius_bucephalus:2.155474,Lanius_cristatus:2.155474):0.882557):22.726805):5.613407,Dicrurus_hottentottus:31.378242):0.857189,Oriolus_chinensis:32.235432):7.335181):6.205666,(((Remiz_pendulinus:33.251923,Parus_major:33.251923):4.598868,(Alauda_gulgula:31.635164,((((Pomatorhinus_erythrogenys:8.792341,Pomatorhinus_ruficollis:8.792340):7.788404,(((Garrulax_pectoralis:6.857528,(Garrulax_perspicillatus:1.367167,Garrulax_sannio:1.367167):5.490360):3.267047,Garrulax_canorus:10.124575):2.323728,Leiothrix_lutea:12.448303):4.132441):11.166033,(((Hemixos_castanonotus:11.822471,Hypsipetes_mcclellandii:11.822471):0.530827,Hypsipetes_madagascariensis:12.353297):10.703115,(Pycnonotus_cafer:20.693764,(Spizixos_semitorques:13.637880,(Pycnonotus_sinensis:7.334978,Pycnonotus_jocosus:7.334978):6.302902):7.055883):2.362649):4.690363):1.380809,((Phylloscopus_fuscatus:27.618820,Hirundo_rustica:27.618824):0.863435,((Locustella_ochotensis:12.904720,Locustella_lanceolata:12.904720):14.361925,(Acrocephalus_arundinaceus:11.970344,Acrocephalus_aedon:11.970343):15.296304):1.215611):0.645328):2.507580):6.215624):3.817848,((((Sturnus_nigricollis:6.217057,(Acridotheres_cristatellus:4.547594,Sturnus_sericeus:4.547594):1.669463):15.650898,Gracula_religiosa:21.867956):8.787802,((Zoothera_dauma:14.209501,((Turdus_pallidus:6.535174,Turdus_hortulorum:6.535174):1.699589,Turdus_merula:8.234763):5.974738):9.205563,((Luscinia_svecica:14.467481,((((Phoenicurus_auroreus:13.059940,Saxicola_torquatus:13.059940):0.735241,Luscinia_calliope:13.795181):0.084779,(Ficedula_zanthopygia:1.961610,Ficedula_narcissina:1.961610):11.918351):0.186737,Myophonus_caeruleus:14.066698):0.400782):1.583625,(Copsychus_saularis:12.839611,(Muscicapa_striata:7.524950,(Muscicapa_sibirica:6.801004,Muscicapa_dauurica:6.801004):0.723946):5.314662):3.211493):7.363958):7.240695):10.158079,(Chloropsis_hardwickii:37.406796,((Lonchura_striata:3.167409,Lonchura_punctulata:3.167409):28.204466,(((((Motacilla_flava:2.562976,Motacilla_alba:2.562976):0.494320,Motacilla_cinerea:3.057296):14.168692,(Anthus_spinoletta:8.260079,Anthus_hodgsoni:8.260079):8.965907):6.709558,((Eophona_migratoria:15.322503,(Serinus_canaria:8.076770,Carduelis_sinica:8.076770):7.245732):6.777744,((Emberiza_spodocephala:3.354670,(Emberiza_aureola:3.263287,Emberiza_sulphurata:3.263287):0.091383):1.501452,Emberiza_rustica:4.856122):17.244125):1.835299):0.866416,Passer_montanus:24.801962):6.569913):6.034923):3.407040):0.854801):4.107640):26.478123):2.497753):2.942559):2.789056):0.067822,(Tachybaptus_ruficollis:75.570053,((((Amaurornis_phoenicurus:40.485489,Gallinula_chloropus:40.485489):30.661339,(Cuculus_sparverioides:20.533928,Cuculus_canorus:20.533926):50.612900):3.086053,(Gavia_stellata:70.054428,(((Egretta_garzetta:35.476604,(((Casmerodius_albus:18.977745,Ardea_cinerea:18.977745):14.235805,Nycticorax_nycticorax:33.213547):2.181435,Ardeola_bacchus:35.394981):0.081620):2.564268,Ixobrychus_cinnamomeus:38.040874):29.661961,Phalacrocorax_carbo:67.702835):2.351593):4.178456):0.347047,(Streptopelia_orientalis:15.658575,Stigmatopelia_chinensis:15.658575):58.921352):0.990126):4.981536):21.905191):5.724070;
	TREE tree_3243 = ((((Coturnix_coturnix:12.834443,(Pavo_cristatus:11.806498,(Bambusicola_thoracicus:8.412524,Francolinus_pintadeanus:8.412524):3.393974):1.027945):0.549806,(Syrmaticus_ellioti:6.650523,(Phasianus_colchicus:5.912512,((Crossoptilon_auritum:5.085520,Lophura_nycthemera:5.085520):0.609524,(Chrysolophus_pictus:1.141066,Chrysolophus_amherstiae:1.141066):4.553977):0.217468):0.738012):6.733725):64.509499,(Cygnus_columbianus:14.267457,(Aix_galericulata:7.060598,((Anas_crecca:2.706240,Anas_poecilorhyncha:2.706240):1.496199,(Anas_formosa:3.692938,Anas_clypeata:3.692937):0.509502):2.858159):7.206860):63.626286):28.557684,(((Stigmatopelia_chinensis:17.528416,Streptopelia_orientalis:17.528416):54.263615,(Tachybaptus_ruficollis:69.405075,(((Amaurornis_phoenicurus:38.066307,Gallinula_chloropus:38.066307):26.994087,(Cuculus_sparverioides:19.914459,Cuculus_canorus:19.914461):45.145935):3.746931,(Gavia_stellata:68.080856,(((Egretta_garzetta:29.967743,((Nycticorax_nycticorax:28.252275,(Casmerodius_albus:18.380196,Ardea_cinerea:18.380196):9.872081):0.593270,Ardeola_bacchus:28.845545):1.122194):6.621529,Ixobrychus_cinnamomeus:36.589272):27.845720,Phalacrocorax_carbo:64.434990):3.645861):0.726473):0.597744):2.386958):7.227744,(((((Larus_ridibundus:5.316068,(Larus_crassirostris:3.159842,Larus_argentatus:3.159842):2.156226):17.679646,Brachyramphus_marmoratus:22.995714):42.513481,(Rostratula_benghalensis:65.352554,((Numenius_phaeopus:18.494135,(Numenius_arquata:0.074928,Numenius_minutus:0.074928):18.419209):30.887283,(Tringa_glareola:39.722759,(Gallinago_gallinago:33.044884,Scolopax_rusticola:33.044884):6.677875):9.658658):15.971136):0.156641):7.826114,((Vanellus_vanellus:42.342175,Charadrius_dubius:42.342175):4.888518,Himantopus_himantopus:47.230694):26.104614):5.587471,(((Falco_cherrug:3.266754,Falco_peregrinus:3.266754):71.213516,((((Psittacula_derbiana:3.334155,Psittacula_alexandri:3.334155):29.210138,(Melopsittacus_undulatus:31.512461,Agapornis_fischeri:31.512459):1.031833):12.108461,(Cacatua_galerita:29.097872,Nymphicus_hollandicus:29.097872):15.554883):28.766474,((Pericrocotus_solaris:40.559513,(Oriolus_chinensis:33.340954,((((Lanius_cristatus:2.169684,Lanius_bucephalus:2.169684):0.666313,Lanius_schach:2.835997):24.637150,(Urocissa_erythrorhyncha:21.977764,(((Corvus_frugilegus:7.335752,Corvus_macrorhynchos:7.335752):3.963605,Corvus_monedula:11.299356):5.192969,Pica_pica:16.492327):5.485438):5.495381):4.748069,Dicrurus_hottentottus:32.221214):1.119743):7.218557):9.120781,(((Remiz_pendulinus:37.561523,Parus_major:37.561523):4.375793,(Alauda_gulgula:38.171215,(((Hirundo_rustica:26.437010,Phylloscopus_fuscatus:26.437010):3.812579,((Acrocephalus_aedon:13.497965,Acrocephalus_arundinaceus:13.497966):14.025427,(Locustella_lanceolata:14.079421,Locustella_ochotensis:14.079422):13.443971):2.726197):1.425038,(((Hypsipetes_madagascariensis:14.212420,(Hemixos_castanonotus:13.508630,Hypsipetes_mcclellandii:13.508629):0.703790):9.968194,((Spizixos_semitorques:15.138397,(Pycnonotus_jocosus:8.224065,Pycnonotus_sinensis:8.224065):6.914331):1.517433,Pycnonotus_cafer:16.655828):7.524784):6.054207,((((Garrulax_pectoralis:4.825272,(Garrulax_perspicillatus:0.952621,Garrulax_sannio:0.952621):3.872650):3.629527,Garrulax_canorus:8.454799):0.649622,Leiothrix_lutea:9.104421):4.735630,(Pomatorhinus_erythrogenys:6.310533,Pomatorhinus_ruficollis:6.310533):7.529518):16.394770):1.439806):6.496586):3.766102):2.437983,(((Gracula_religiosa:20.394396,(Sturnus_nigricollis:6.970463,(Sturnus_sericeus:4.848191,Acridotheres_cristatellus:4.848191):2.122272):13.423935):7.582998,((Zoothera_dauma:15.094334,(Turdus_merula:8.310616,(Turdus_hortulorum:7.558933,Turdus_pallidus:7.558933):0.751684):6.783716):9.078135,((Copsychus_saularis:13.451149,((Muscicapa_striata:6.941055,Muscicapa_dauurica:6.941055):0.278353,Muscicapa_sibirica:7.219409):6.231740):3.346900,(Luscinia_svecica:15.163065,(((Luscinia_calliope:14.319757,(Ficedula_zanthopygia:1.133960,Ficedula_narcissina:1.133960):13.185798):0.033864,(Phoenicurus_auroreus:12.920901,Saxicola_torquatus:12.920902):1.432720):0.412547,Myophonus_caeruleus:14.766169):0.396896):1.634984):7.374420):3.804927):16.188383,(((Lonchura_punctulata:3.509922,Lonchura_striata:3.509922):32.040703,(Passer_montanus:31.108854,(((Eophona_migratoria:18.727558,(Carduelis_sinica:10.722957,Serinus_canaria:10.722956):8.004602):6.793975,(Emberiza_rustica:7.331528,((Emberiza_spodocephala:2.251116,Emberiza_sulphurata:2.251116):2.309431,Emberiza_aureola:4.560547):2.770980):18.190006):3.456098,((Anthus_hodgsoni:13.297745,Anthus_spinoletta:13.297745):8.520334,(Motacilla_cinerea:4.915073,(Motacilla_alba:4.210382,Motacilla_flava:4.210382):0.704691):16.903006):7.159553):2.131222):4.441772):4.379042,Chloropsis_hardwickii:39.929668):4.236110):0.209518):5.304997):23.738935):1.061040):2.315320,((Aviceda_subcristata:37.771015,(Spilornis_cheela:30.858042,(Accipiter_nisus:27.354858,Milvus_milvus:27.354858):3.503182):6.912974):38.136948,((Tyto_capensis:66.812950,(((Bubo_bubo:32.199627,Asio_flammeus:32.199623):1.544611,(Otus_bakkamoena:19.862617,Otus_scops:19.862617):13.881618):8.913583,Glaucidium_brodiei:42.657818):24.155132):8.230726,((Buceros_bicornis:58.642071,Upupa_epops:58.642075):11.430810,((Ceryle_rudis:27.217850,Alcedo_atthis:27.217850):37.872841,Jynx_torquilla:65.090691):4.982192):4.970797):0.864284):0.887626):2.127190):0.096991):27.431658):3.178257;
	TREE tree_4820 = ((((Syrmaticus_ellioti:12.646587,(Phasianus_colchicus:9.590364,((Chrysolophus_pictus:1.311430,Chrysolophus_amherstiae:1.311430):7.785189,(Crossoptilon_auritum:7.746764,Lophura_nycthemera:7.746764):1.349854):0.493745):3.056224):11.024394,(((Francolinus_pintadeanus:15.408575,Bambusicola_thoracicus:15.408575):5.012719,Pavo_cristatus:20.421293):2.573998,Coturnix_coturnix:22.995291):0.675690):49.871796,(Cygnus_columbianus:19.580946,(((Anas_crecca:3.313035,Anas_poecilorhyncha:3.313035):2.529560,(Anas_formosa:5.295425,Anas_clypeata:5.295424):0.547170):4.495117,Aix_galericulata:10.337711):9.243234):53.961826):29.110592,((((((Larus_ridibundus:4.448124,(Larus_crassirostris:2.184158,Larus_argentatus:2.184158):2.263966):14.823492,Brachyramphus_marmoratus:19.271614):36.079441,(Rostratula_benghalensis:53.130257,((Numenius_phaeopus:16.547098,(Numenius_arquata:0.104561,Numenius_minutus:0.104561):16.442535):21.772171,((Scolopax_rusticola:26.684246,Gallinago_gallinago:26.684246):6.440487,Tringa_glareola:33.124733):5.194536):14.810991):2.220797):5.758634,((Vanellus_vanellus:28.679623,Charadrius_dubius:28.679621):4.600180,Himantopus_himantopus:33.279800):27.829889):19.978518,((((Tyto_capensis:64.340294,(((Otus_scops:18.802130,Otus_bakkamoena:18.802130):14.009563,(Bubo_bubo:29.673960,Asio_flammeus:29.673958):3.137733):7.358162,Glaucidium_brodiei:40.169853):24.170441):12.597694,((Buceros_bicornis:57.610283,Upupa_epops:57.610279):12.004177,((Ceryle_rudis:35.133923,Alcedo_atthis:35.133923):31.868704,Jynx_torquilla:67.002625):2.611834):7.323530):1.647005,(Aviceda_subcristata:44.096088,(Spilornis_cheela:34.264156,(Milvus_milvus:29.001934,Accipiter_nisus:29.001934):5.262223):9.831932):34.488903):1.279083,((Falco_peregrinus:4.882695,Falco_cherrug:4.882695):73.312408,((((Agapornis_fischeri:33.103863,Melopsittacus_undulatus:33.103863):1.634642,(Psittacula_alexandri:2.583913,Psittacula_derbiana:2.583913):32.154591):13.946461,(Nymphicus_hollandicus:25.855124,Cacatua_galerita:25.855124):22.829842):28.562527,((Pericrocotus_solaris:41.743904,(Oriolus_chinensis:31.357973,((((Lanius_bucephalus:1.841835,Lanius_cristatus:1.841835):1.435987,Lanius_schach:3.277822):24.338284,((Pica_pica:16.052561,(Corvus_monedula:10.805902,(Corvus_frugilegus:8.803455,Corvus_macrorhynchos:8.803456):2.002446):5.246659):7.229487,Urocissa_erythrorhyncha:23.282047):4.334057):3.679671,Dicrurus_hottentottus:31.295776):0.062196):10.385929):8.107580,(((Remiz_pendulinus:38.337250,Parus_major:38.337254):2.783957,(((Hirundo_rustica:26.006884,Phylloscopus_fuscatus:26.006884):6.204563,((((Pomatorhinus_ruficollis:8.610473,Pomatorhinus_erythrogenys:8.610473):9.391326,(Leiothrix_lutea:12.431027,(Garrulax_canorus:11.099020,(Garrulax_pectoralis:6.556116,(Garrulax_perspicillatus:1.299282,Garrulax_sannio:1.299282):5.256834):4.542904):1.332008):5.570770):7.021632,((Acrocephalus_aedon:9.374131,Acrocephalus_arundinaceus:9.374130):11.434188,(Locustella_lanceolata:10.298899,Locustella_ochotensis:10.298898):10.509419):4.215113):5.523975,(((Hypsipetes_mcclellandii:13.060681,Hemixos_castanonotus:13.060682):0.717525,Hypsipetes_madagascariensis:13.778208):9.521380,((Spizixos_semitorques:14.205164,(Pycnonotus_jocosus:6.766246,Pycnonotus_sinensis:6.766246):7.438918):7.464739,Pycnonotus_cafer:21.669903):1.629685):7.247818):1.664040):5.131014,Alauda_gulgula:37.342457):3.778750):3.692085,(((Gracula_religiosa:23.122156,((Sturnus_sericeus:5.022022,Acridotheres_cristatellus:5.022022):2.718892,Sturnus_nigricollis:7.740913):15.381243):7.856592,((Zoothera_dauma:20.293690,((Turdus_pallidus:8.685900,Turdus_hortulorum:8.685900):2.710757,Turdus_merula:11.396656):8.897035):8.386805,((Luscinia_svecica:17.355314,((((Ficedula_zanthopygia:2.294391,Ficedula_narcissina:2.294391):14.618590,Luscinia_calliope:16.912983):0.050627,(Phoenicurus_auroreus:15.270172,Saxicola_torquatus:15.270171):1.693438):0.273839,Myophonus_caeruleus:17.237448):0.117867):3.113594,(Copsychus_saularis:16.055847,((Muscicapa_dauurica:7.226987,Muscicapa_sibirica:7.226987):0.959483,Muscicapa_striata:8.186471):7.869376):4.413061):8.211587):2.298253):13.449699,(Chloropsis_hardwickii:40.662277,(((((Anthus_spinoletta:8.039370,Anthus_hodgsoni:8.039370):10.974812,((Motacilla_flava:3.003189,Motacilla_alba:3.003189):0.306091,Motacilla_cinerea:3.309280):15.704901):11.607159,((Eophona_migratoria:21.241814,(Serinus_canaria:11.823770,Carduelis_sinica:11.823770):9.418044):7.629081,(((Emberiza_spodocephala:6.470222,Emberiza_aureola:6.470222):0.424344,Emberiza_sulphurata:6.894566):2.345281,Emberiza_rustica:9.239846):19.631048):1.750445):2.917031,Passer_montanus:33.538372):4.112170,(Lonchura_punctulata:3.963505,Lonchura_striata:3.963505):33.687038):3.011739):3.766167):0.384848):5.038187):27.396006):0.947613):1.668972):1.224132):0.330942,((((Amaurornis_phoenicurus:30.943264,Gallinula_chloropus:30.943268):34.837330,(Cuculus_canorus:21.267357,Cuculus_sparverioides:21.267355):44.513237):1.240429,(Gavia_stellata:62.266708,((Ixobrychus_cinnamomeus:35.182648,((Casmerodius_albus:13.797890,Ardea_cinerea:13.797891):14.578218,(Egretta_garzetta:27.260727,(Nycticorax_nycticorax:21.125431,Ardeola_bacchus:21.125431):6.135296):1.115380):6.806544):25.435797,Phalacrocorax_carbo:60.618450):1.648262):4.754313):7.542772,(Tachybaptus_ruficollis:73.619431,(Streptopelia_orientalis:17.446222,Stigmatopelia_chinensis:17.446222):56.173206):0.944367):6.855355):21.234215):22.080322;
	TREE tree_4270 = (((((((Chrysolophus_amherstiae:0.415774,Chrysolophus_pictus:0.415774):4.338064,Phasianus_colchicus:4.753838):0.436518,(Crossoptilon_auritum:4.503123,Lophura_nycthemera:4.503123):0.687232):1.170014,Syrmaticus_ellioti:6.360369):8.380479,(Coturnix_coturnix:14.210936,((Bambusicola_thoracicus:9.100754,Francolinus_pintadeanus:9.100754):4.251492,Pavo_cristatus:13.352245):0.858691):0.529912):67.654617,(Cygnus_columbianus:26.551567,(Aix_galericulata:12.872079,((Anas_clypeata:7.802639,Anas_formosa:7.802639):0.693631,(Anas_crecca:4.502651,Anas_poecilorhyncha:4.502651):3.993618):4.375809):13.679489):55.843903):11.218117,(((Tachybaptus_ruficollis:71.157356,(Stigmatopelia_chinensis:14.603391,Streptopelia_orientalis:14.603390):56.553963):0.988891,((Gavia_stellata:65.738533,((Ixobrychus_cinnamomeus:37.304157,(((Nycticorax_nycticorax:22.508142,Egretta_garzetta:22.508142):1.756004,Ardeola_bacchus:24.264147):3.617970,(Casmerodius_albus:18.372137,Ardea_cinerea:18.372135):9.509979):9.422043):24.043461,Phalacrocorax_carbo:61.347622):4.390913):4.927098,((Gallinula_chloropus:32.899376,Amaurornis_phoenicurus:32.899372):29.995731,(Cuculus_canorus:16.049658,Cuculus_sparverioides:16.049658):46.845448):7.770524):1.480615):11.811082,(((((Larus_ridibundus:4.065468,(Larus_crassirostris:2.549997,Larus_argentatus:2.549997):1.515471):10.982120,Brachyramphus_marmoratus:15.047587):33.568665,(Rostratula_benghalensis:46.298935,((Numenius_phaeopus:11.398043,(Numenius_arquata:0.010259,Numenius_minutus:0.010259):11.387783):22.070292,((Scolopax_rusticola:22.854132,Gallinago_gallinago:22.854134):4.177891,Tringa_glareola:27.032026):6.436308):12.830601):2.317318):17.761499,((Vanellus_vanellus:33.531761,Charadrius_dubius:33.531761):8.967825,Himantopus_himantopus:42.499588):23.878166):16.909809,(((Aviceda_subcristata:43.784832,(Spilornis_cheela:35.261917,(Milvus_milvus:30.418520,Accipiter_nisus:30.418522):4.843396):8.522918):36.200764,(((Buceros_bicornis:62.734726,Upupa_epops:62.734722):11.610140,((Ceryle_rudis:40.727280,Alcedo_atthis:40.727280):32.373131,Jynx_torquilla:73.100418):1.244450):4.351149,(Tyto_capensis:73.387260,(((Otus_scops:16.287804,Otus_bakkamoena:16.287804):15.018873,(Asio_flammeus:27.542057,Bubo_bubo:27.542057):3.764619):6.567333,Glaucidium_brodiei:37.874012):35.513248):5.308755):1.289586):1.867053,((Falco_cherrug:5.028537,Falco_peregrinus:5.028537):75.000153,((((Melopsittacus_undulatus:32.915749,Agapornis_fischeri:32.915745):2.960125,(Psittacula_alexandri:2.640798,Psittacula_derbiana:2.640798):33.235073):8.471114,(Cacatua_galerita:29.809645,Nymphicus_hollandicus:29.809647):14.537340):34.828995,((Pericrocotus_solaris:42.135944,(Oriolus_chinensis:37.359989,((((Lanius_bucephalus:2.054039,Lanius_cristatus:2.054039):0.573732,Lanius_schach:2.627772):28.539476,(((Corvus_monedula:11.548202,(Corvus_macrorhynchos:9.293379,Corvus_frugilegus:9.293380):2.254822):6.239680,Pica_pica:17.787882):7.602147,Urocissa_erythrorhyncha:25.390030):5.777218):4.217989,Dicrurus_hottentottus:35.385235):1.974754):4.775952):8.268535,(((Remiz_pendulinus:35.127506,Parus_major:35.127502):4.431870,(((((Acrocephalus_aedon:13.298631,Acrocephalus_arundinaceus:13.298630):13.446502,(Locustella_lanceolata:12.838238,Locustella_ochotensis:12.838238):13.906894):1.440746,(Phylloscopus_fuscatus:27.670683,Hirundo_rustica:27.670681):0.515195):3.140089,((((Hypsipetes_mcclellandii:14.433395,Hemixos_castanonotus:14.433395):1.967201,Hypsipetes_madagascariensis:16.400597):9.097797,(((Pycnonotus_jocosus:8.203214,Pycnonotus_sinensis:8.203214):5.399936,Spizixos_semitorques:13.603150):9.709327,Pycnonotus_cafer:23.312477):2.185917):5.025248,((Leiothrix_lutea:11.032145,(Garrulax_canorus:9.350705,((Garrulax_perspicillatus:1.341966,Garrulax_sannio:1.341966):4.557005,Garrulax_pectoralis:5.898971):3.451734):1.681440):5.427759,(Pomatorhinus_ruficollis:8.001936,Pomatorhinus_erythrogenys:8.001936):8.457968):14.063737):0.802324):2.622423,Alauda_gulgula:33.948391):5.610986):3.959645,(((((Acridotheres_cristatellus:5.442150,Sturnus_sericeus:5.442150):2.464033,Sturnus_nigricollis:7.906183):15.281043,Gracula_religiosa:23.187225):7.280873,((((Turdus_hortulorum:7.641860,Turdus_pallidus:7.641860):2.229104,Turdus_merula:9.870964):6.721886,Zoothera_dauma:16.592850):11.545532,((Copsychus_saularis:14.823503,(Muscicapa_striata:8.076891,(Muscicapa_dauurica:7.173755,Muscicapa_sibirica:7.173755):0.903136):6.746613):3.091941,(Luscinia_svecica:16.705959,(((Luscinia_calliope:15.638542,(Saxicola_torquatus:14.754392,Phoenicurus_auroreus:14.754391):0.884151):0.123977,(Ficedula_narcissina:1.675085,Ficedula_zanthopygia:1.675085):14.087434):0.269291,Myophonus_caeruleus:16.031811):0.674149):1.209486):10.222937):2.329716):12.770773,(Chloropsis_hardwickii:38.765503,((Lonchura_punctulata:2.306642,Lonchura_striata:2.306642):34.279812,((((Eophona_migratoria:22.582359,(Carduelis_sinica:11.336424,Serinus_canaria:11.336425):11.245937):6.240806,((Emberiza_spodocephala:4.407309,(Emberiza_aureola:4.151226,Emberiza_sulphurata:4.151226):0.256083):3.269086,Emberiza_rustica:7.676395):21.146770):2.830106,(((Motacilla_alba:4.974140,Motacilla_flava:4.974140):1.441778,Motacilla_cinerea:6.415918):16.801380,(Anthus_spinoletta:14.935562,Anthus_hodgsoni:14.935562):8.281735):8.435975):2.185585,Passer_montanus:33.838856):2.747595):2.179046):4.473372):0.280150):6.885457):28.771503):0.852712):1.823960):1.434909):0.669767):9.656258):12.526274;
	TREE tree_7104 = (((Coturnix_coturnix:16.457956,((Pavo_cristatus:13.615141,(Francolinus_pintadeanus:10.161173,Bambusicola_thoracicus:10.161173):3.453968):2.089566,((Phasianus_colchicus:6.627096,((Chrysolophus_amherstiae:0.593888,Chrysolophus_pictus:0.593888):5.592175,(Crossoptilon_auritum:4.908530,Lophura_nycthemera:4.908530):1.277533):0.441034):1.682366,Syrmaticus_ellioti:8.309463):7.395244):0.753250):58.157249,(Cygnus_columbianus:22.435617,(Aix_galericulata:12.206126,((Anas_crecca:4.666584,Anas_poecilorhyncha:4.666584):2.552347,(Anas_formosa:6.564460,Anas_clypeata:6.564459):0.654471):4.987195):10.229493):52.179588):14.270895,((Tachybaptus_ruficollis:67.223236,((((Cuculus_sparverioides:18.316360,Cuculus_canorus:18.316359):41.871670,(Amaurornis_phoenicurus:34.438007,Gallinula_chloropus:34.438007):25.750023):3.918046,(Gavia_stellata:63.660011,(((((Nycticorax_nycticorax:27.660257,(Casmerodius_albus:16.192486,Ardea_cinerea:16.192486):11.467772):2.243723,Ardeola_bacchus:29.903980):1.905699,Egretta_garzetta:31.809679):12.119111,Ixobrychus_cinnamomeus:43.928791):17.943480,Phalacrocorax_carbo:61.872269):1.787740):0.446063):2.559580,(Streptopelia_orientalis:13.700426,Stigmatopelia_chinensis:13.700425):52.965233):0.557591):12.866213,(((((Larus_ridibundus:4.508153,(Larus_argentatus:2.094237,Larus_crassirostris:2.094237):2.413916):15.359735,Brachyramphus_marmoratus:19.867889):41.790085,(Rostratula_benghalensis:57.533295,((Numenius_phaeopus:18.703720,(Numenius_arquata:0.164267,Numenius_minutus:0.164267):18.539452):27.104736,(Tringa_glareola:34.514332,(Scolopax_rusticola:30.817198,Gallinago_gallinago:30.817196):3.697136):11.294124):11.724838):4.124677):2.469541,((Vanellus_vanellus:36.176022,Charadrius_dubius:36.176022):4.796608,Himantopus_himantopus:40.972630):23.154884):15.658901,((((Tyto_capensis:68.175873,(((Bubo_bubo:29.507160,Asio_flammeus:29.507160):2.807632,(Otus_scops:14.996302,Otus_bakkamoena:14.996301):17.318491):7.836809,Glaucidium_brodiei:40.151604):28.024273):8.484532,((Buceros_bicornis:50.313320,Upupa_epops:50.313324):18.735611,((Alcedo_atthis:26.871906,Ceryle_rudis:26.871904):40.416710,Jynx_torquilla:67.288620):1.760318):7.611473):0.199773,(Aviceda_subcristata:38.351154,(Spilornis_cheela:34.035141,(Accipiter_nisus:30.608274,Milvus_milvus:30.608274):3.426867):4.316014):38.509022):2.064937,((Falco_peregrinus:4.437245,Falco_cherrug:4.437245):72.563560,((((Agapornis_fischeri:33.272343,Melopsittacus_undulatus:33.272343):2.160871,(Psittacula_derbiana:3.377016,Psittacula_alexandri:3.377016):32.056198):8.648689,(Nymphicus_hollandicus:27.417685,Cacatua_galerita:27.417686):16.664217):32.077202,((Pericrocotus_solaris:41.281452,(((((Lanius_bucephalus:1.952716,Lanius_cristatus:1.952716):1.323833,Lanius_schach:3.276549):24.785147,((((Corvus_frugilegus:7.940378,Corvus_macrorhynchos:7.940378):2.382413,Corvus_monedula:10.322791):4.787663,Pica_pica:15.110455):6.701521,Urocissa_erythrorhyncha:21.811977):6.249719):4.217114,Dicrurus_hottentottus:32.278809):0.956246,Oriolus_chinensis:33.235054):8.046395):8.946998,(((Parus_major:33.405922,Remiz_pendulinus:33.405922):5.772189,(Alauda_gulgula:35.391476,(((((Pomatorhinus_erythrogenys:8.761588,Pomatorhinus_ruficollis:8.761589):9.943795,(Leiothrix_lutea:14.383127,(((Garrulax_sannio:1.252343,Garrulax_perspicillatus:1.252343):5.845756,Garrulax_pectoralis:7.098099):4.850746,Garrulax_canorus:11.948845):2.434283):4.322255):8.731617,((Acrocephalus_aedon:11.544093,Acrocephalus_arundinaceus:11.544093):14.737761,(Locustella_lanceolata:12.214050,Locustella_ochotensis:12.214050):14.067802):1.155148):5.335971,((Spizixos_semitorques:16.130959,(Pycnonotus_cafer:13.554394,(Pycnonotus_jocosus:8.560570,Pycnonotus_sinensis:8.560571):4.993824):2.576565):8.971474,((Hypsipetes_mcclellandii:13.533548,Hemixos_castanonotus:13.533548):0.641203,Hypsipetes_madagascariensis:14.174751):10.927683):7.670538):1.633429,(Hirundo_rustica:31.216284,Phylloscopus_fuscatus:31.216284):3.190118):0.985075):3.786634):4.434671,(((Gracula_religiosa:23.060755,(Sturnus_nigricollis:7.433915,(Sturnus_sericeus:4.982810,Acridotheres_cristatellus:4.982811):2.451104):15.626841):7.637439,((Zoothera_dauma:19.918806,(Turdus_merula:10.697205,(Turdus_hortulorum:7.590910,Turdus_pallidus:7.590910):3.106295):9.221600):7.484460,((Luscinia_svecica:17.262051,((((Ficedula_narcissina:1.541970,Ficedula_zanthopygia:1.541970):14.730930,Luscinia_calliope:16.272900):0.719088,(Saxicola_torquatus:16.354891,Phoenicurus_auroreus:16.354889):0.637099):0.059775,Myophonus_caeruleus:17.051764):0.210287):1.341505,((Muscicapa_dauurica:10.065538,(Muscicapa_striata:8.013320,Muscicapa_sibirica:8.013320):2.052218):4.436206,Copsychus_saularis:14.501743):4.101811):8.799710):3.294928):12.307273,(((Lonchura_punctulata:3.121370,Lonchura_striata:3.121370):32.814270,(Passer_montanus:33.673744,(((Motacilla_cinerea:5.017213,(Motacilla_alba:4.424685,Motacilla_flava:4.424685):0.592528):19.622890,(Anthus_hodgsoni:12.614200,Anthus_spinoletta:12.614200):12.025901):6.706225,((Eophona_migratoria:21.213007,(Serinus_canaria:12.711479,Carduelis_sinica:12.711481):8.501527):8.064807,(Emberiza_rustica:6.594919,(Emberiza_sulphurata:4.774477,(Emberiza_spodocephala:4.337917,Emberiza_aureola:4.337917):0.436560):1.820442):22.682896):2.068514):2.327414):2.261900):2.156554,Chloropsis_hardwickii:38.092197):4.913271):0.607315):6.615666):25.930660):0.841698):1.924313):0.861297):0.303045):8.796644):4.553131;
	TREE tree_187 = (((((Syrmaticus_ellioti:8.297235,(((Crossoptilon_auritum:6.352028,Lophura_nycthemera:6.352028):0.788386,(Chrysolophus_pictus:0.841486,Chrysolophus_amherstiae:0.841486):6.298928):0.255740,Phasianus_colchicus:7.396154):0.901082):8.629377,(Pavo_cristatus:15.181807,(Bambusicola_thoracicus:11.024015,Francolinus_pintadeanus:11.024014):4.157792):1.744806):0.146014,Coturnix_coturnix:17.072626):59.471985,(Cygnus_columbianus:25.907282,(Aix_galericulata:13.193530,((Anas_clypeata:7.778626,Anas_formosa:7.778626):1.093520,(Anas_poecilorhyncha:3.921781,Anas_crecca:3.921781):4.950366):4.321383):12.713753):50.637325):28.542513,((((((Larus_ridibundus:5.675749,(Larus_argentatus:2.774657,Larus_crassirostris:2.774657):2.901093):18.723019,Brachyramphus_marmoratus:24.398769):39.115826,(Rostratula_benghalensis:56.234474,((Numenius_phaeopus:15.334513,(Numenius_minutus:0.095392,Numenius_arquata:0.095392):15.239121):27.318790,((Scolopax_rusticola:28.205158,Gallinago_gallinago:28.205162):5.853844,Tringa_glareola:34.059002):8.594300):13.581171):7.280120):6.945788,((Charadrius_dubius:39.785103,Vanellus_vanellus:39.785107):4.692994,Himantopus_himantopus:44.478100):25.982285):17.929296,(((Aviceda_subcristata:44.879951,(Spilornis_cheela:36.434978,(Milvus_milvus:31.189543,Accipiter_nisus:31.189545):5.245435):8.444977):42.094021,(((Buceros_bicornis:56.822857,Upupa_epops:56.822853):22.039614,((Alcedo_atthis:46.049126,Ceryle_rudis:46.049126):32.533470,Jynx_torquilla:78.582596):0.279879):6.102195,(Tyto_capensis:72.949097,(Glaucidium_brodiei:40.362377,((Asio_flammeus:32.499912,Bubo_bubo:32.499908):2.058665,(Otus_scops:18.296177,Otus_bakkamoena:18.296177):16.262398):5.803801):32.586720):12.015570):2.009310):0.163148,((Falco_cherrug:4.193152,Falco_peregrinus:4.193152):80.819931,((((Psittacula_derbiana:3.330334,Psittacula_alexandri:3.330334):22.618835,(Melopsittacus_undulatus:25.265846,Agapornis_fischeri:25.265846):0.683322):16.292645,(Cacatua_galerita:24.653236,Nymphicus_hollandicus:24.653236):17.588573):40.757492,((((((Lanius_schach:2.937083,(Lanius_bucephalus:1.729162,Lanius_cristatus:1.729162):1.207921):25.345152,((Pica_pica:16.429340,(Corvus_monedula:10.609358,(Corvus_frugilegus:7.466065,Corvus_macrorhynchos:7.466065):3.143293):5.819982):7.289803,Urocissa_erythrorhyncha:23.719143):4.563093):5.018418,Dicrurus_hottentottus:33.300652):1.783552,Oriolus_chinensis:35.084206):7.020815,Pericrocotus_solaris:42.105026):8.298956,(((Remiz_pendulinus:35.888882,Parus_major:35.888882):6.953581,(Alauda_gulgula:35.501816,((Hirundo_rustica:27.651337,Phylloscopus_fuscatus:27.651337):4.892118,(((((Pycnonotus_jocosus:8.500284,Pycnonotus_sinensis:8.500284):6.772298,Spizixos_semitorques:15.272582):0.847922,Pycnonotus_cafer:16.120504):7.831275,(Hypsipetes_madagascariensis:15.386681,(Hemixos_castanonotus:14.583788,Hypsipetes_mcclellandii:14.583788):0.802892):8.565099):7.147819,(((Acrocephalus_aedon:9.084333,Acrocephalus_arundinaceus:9.084332):10.636274,(Locustella_ochotensis:9.427213,Locustella_lanceolata:9.427213):10.293396):2.501762,((Pomatorhinus_erythrogenys:7.200496,Pomatorhinus_ruficollis:7.200496):6.856628,((Garrulax_canorus:8.448766,(Garrulax_pectoralis:5.337434,(Garrulax_perspicillatus:0.708546,Garrulax_sannio:0.708546):4.628889):3.111331):1.567286,Leiothrix_lutea:10.016051):4.041073):8.165246):8.877227):1.443859):2.958360):7.340649):2.309047,((((Sturnus_nigricollis:7.569186,(Sturnus_sericeus:4.419843,Acridotheres_cristatellus:4.419843):3.149344):14.315375,Gracula_religiosa:21.884563):8.284020,((Zoothera_dauma:15.507193,((Turdus_pallidus:6.130301,Turdus_hortulorum:6.130301):2.297192,Turdus_merula:8.427493):7.079701):8.481630,((Luscinia_svecica:15.597771,(((Ficedula_zanthopygia:1.578242,Ficedula_narcissina:1.578242):13.409056,((Saxicola_torquatus:13.669407,Phoenicurus_auroreus:13.669408):0.623957,Luscinia_calliope:14.293365):0.693932):0.406078,Myophonus_caeruleus:15.393375):0.204396):1.120822,(Copsychus_saularis:12.865387,((Muscicapa_dauurica:7.258153,Muscicapa_sibirica:7.258153):0.476341,Muscicapa_striata:7.734494):5.130893):3.853207):7.270229):6.179760):13.734550,(((Passer_montanus:31.550793,(((Eophona_migratoria:22.988831,(Serinus_canaria:13.986588,Carduelis_sinica:13.986589):9.002241):6.103032,(Emberiza_rustica:8.244462,((Emberiza_spodocephala:4.797319,Emberiza_aureola:4.797319):0.947212,Emberiza_sulphurata:5.744530):2.499932):20.847399):1.397205,(((Motacilla_flava:4.239153,Motacilla_alba:4.239153):1.346879,Motacilla_cinerea:5.586033):15.809278,(Anthus_hodgsoni:10.326677,Anthus_spinoletta:10.326677):11.068633):9.093757):1.061721):2.497897,(Lonchura_striata:3.200379,Lonchura_punctulata:3.200379):30.848307):3.272684,Chloropsis_hardwickii:37.321369):6.581765):1.248377):5.252466):32.595325):2.013782):2.124038):1.252556):0.281779,(Tachybaptus_ruficollis:78.084457,((((Gallinula_chloropus:23.138664,Amaurornis_phoenicurus:23.138664):45.852295,(Cuculus_canorus:18.179611,Cuculus_sparverioides:18.179615):50.811344):4.481468,(Gavia_stellata:69.704224,(((Ardeola_bacchus:30.912941,(Egretta_garzetta:30.748425,(Nycticorax_nycticorax:29.730509,(Casmerodius_albus:16.622276,Ardea_cinerea:16.622276):13.108231):1.017916):0.164519):8.816735,Ixobrychus_cinnamomeus:39.729679):24.851639,Phalacrocorax_carbo:64.581314):5.122904):3.768206):4.525655,(Streptopelia_orientalis:16.004738,Stigmatopelia_chinensis:16.004738):61.993347):0.086377):10.587000):16.415661):6.841997;
	TREE tree_9434 = (((((Bambusicola_thoracicus:16.838501,Francolinus_pintadeanus:16.838501):6.857372,Pavo_cristatus:23.695873):2.077041,((Syrmaticus_ellioti:13.173574,(Phasianus_colchicus:10.552469,((Chrysolophus_pictus:2.098015,Chrysolophus_amherstiae:2.098015):8.262235,(Crossoptilon_auritum:8.219478,Lophura_nycthemera:8.219479):2.140771):0.192220):2.621105):12.152723,Coturnix_coturnix:25.326298):0.446616):56.323677,(Cygnus_columbianus:26.044727,(Aix_galericulata:11.953084,((Anas_crecca:4.676658,Anas_poecilorhyncha:4.676658):2.862872,(Anas_clypeata:6.684682,Anas_formosa:6.684682):0.854847):4.413553):14.091646):56.051857):18.979385,((((((Larus_ridibundus:3.340842,(Larus_argentatus:2.357814,Larus_crassirostris:2.357814):0.983028):13.405168,Brachyramphus_marmoratus:16.746010):29.156918,(Rostratula_benghalensis:42.365116,((Numenius_phaeopus:12.451731,(Numenius_minutus:0.040475,Numenius_arquata:0.040475):12.411257):17.129671,(Tringa_glareola:26.456507,(Scolopax_rusticola:20.911341,Gallinago_gallinago:20.911343):5.545168):3.124893):12.783713):3.537814):12.781789,((Charadrius_dubius:34.638378,Vanellus_vanellus:34.638382):5.473214,Himantopus_himantopus:40.111595):18.573124):26.291700,(((Aviceda_subcristata:41.294174,(Spilornis_cheela:32.844055,(Accipiter_nisus:27.460875,Milvus_milvus:27.460875):5.383181):8.450121):37.803513,((Tyto_capensis:64.559196,(Glaucidium_brodiei:42.374538,((Otus_bakkamoena:21.409130,Otus_scops:21.409130):14.839707,(Bubo_bubo:29.544544,Asio_flammeus:29.544542):6.704295):6.125706):22.184647):11.503485,((Buceros_bicornis:58.161713,Upupa_epops:58.161713):12.741020,((Ceryle_rudis:31.778244,Alcedo_atthis:31.778244):37.823784,Jynx_torquilla:69.602036):1.300705):5.159940):3.035014):1.806107,((Falco_cherrug:4.181355,Falco_peregrinus:4.181355):74.919044,((((Psittacula_alexandri:2.334555,Psittacula_derbiana:2.334555):30.806049,(Melopsittacus_undulatus:32.472874,Agapornis_fischeri:32.472874):0.667731):6.900296,(Cacatua_galerita:25.071537,Nymphicus_hollandicus:25.071537):14.969366):38.075584,((Pericrocotus_solaris:37.658058,(((((Lanius_cristatus:1.334161,Lanius_bucephalus:1.334161):0.905990,Lanius_schach:2.240151):26.232109,((Pica_pica:15.552016,((Corvus_macrorhynchos:8.548210,Corvus_frugilegus:8.548210):3.399827,Corvus_monedula:11.948037):3.603979):5.882892,Urocissa_erythrorhyncha:21.434908):7.037354):2.209442,Dicrurus_hottentottus:30.681705):0.100628,Oriolus_chinensis:30.782331):6.875726):15.785223,(((Remiz_pendulinus:35.749481,Parus_major:35.749481):6.469553,(Alauda_gulgula:37.295750,(Hirundo_rustica:33.842812,(((Acrocephalus_aedon:12.855333,Acrocephalus_arundinaceus:12.855333):16.736589,(Locustella_lanceolata:13.456728,Locustella_ochotensis:13.456728):16.135193):2.280942,(Phylloscopus_fuscatus:30.875500,(((Spizixos_semitorques:14.814291,((Pycnonotus_sinensis:7.615725,Pycnonotus_jocosus:7.615725):4.371913,Pycnonotus_cafer:11.987638):2.826653):9.345532,(Hypsipetes_madagascariensis:15.040460,(Hypsipetes_mcclellandii:13.023314,Hemixos_castanonotus:13.023313):2.017147):9.119363):4.800496,((Pomatorhinus_ruficollis:9.321849,Pomatorhinus_erythrogenys:9.321849):9.225826,(Leiothrix_lutea:13.097696,(((Garrulax_sannio:1.029972,Garrulax_perspicillatus:1.029972):5.749307,Garrulax_pectoralis:6.779279):4.192633,Garrulax_canorus:10.971912):2.125784):5.449978):10.412645):1.915178):0.997366):1.969950):3.452935):4.923286):3.793431,(((Gracula_religiosa:22.597166,((Sturnus_sericeus:5.184456,Acridotheres_cristatellus:5.184456):2.050462,Sturnus_nigricollis:7.234917):15.362249):8.632958,((Zoothera_dauma:16.227289,(Turdus_merula:8.465502,(Turdus_pallidus:6.785734,Turdus_hortulorum:6.785734):1.679767):7.761787):10.862461,((Luscinia_svecica:15.491604,(((Luscinia_calliope:14.638367,(Phoenicurus_auroreus:13.948050,Saxicola_torquatus:13.948050):0.690315):0.087482,(Ficedula_zanthopygia:2.269269,Ficedula_narcissina:2.269269):12.456579):0.304496,Myophonus_caeruleus:15.030345):0.461259):1.283560,(Copsychus_saularis:13.758804,(Muscicapa_striata:7.652833,(Muscicapa_sibirica:6.690063,Muscicapa_dauurica:6.690063):0.962769):6.105972):3.016358):10.314587):4.140375):14.103526,(Chloropsis_hardwickii:42.103752,(((((Eophona_migratoria:24.739351,(Serinus_canaria:14.347218,Carduelis_sinica:14.347218):10.392132):6.506150,(Emberiza_rustica:7.515794,(Emberiza_sulphurata:5.117835,(Emberiza_aureola:4.215559,Emberiza_spodocephala:4.215559):0.902276):2.397959):23.729708):4.060955,(((Motacilla_alba:4.990657,Motacilla_flava:4.990657):1.720358,Motacilla_cinerea:6.711015):22.380638,(Anthus_spinoletta:10.952341,Anthus_hodgsoni:10.952341):18.139313):6.214801):1.567400,Passer_montanus:36.873856):2.004562,(Lonchura_striata:2.359550,Lonchura_punctulata:2.359550):36.518867):3.225337):3.229897):0.678814):7.430815):24.673206):0.983912):1.803397):4.072621):0.104852,(((Gavia_stellata:68.576538,((Ixobrychus_cinnamomeus:32.783974,(Egretta_garzetta:29.336344,((Ardea_cinerea:17.030499,Casmerodius_albus:17.030499):11.563033,(Ardeola_bacchus:27.094578,Nycticorax_nycticorax:27.094580):1.498954):0.742811):3.447633):34.668137,Phalacrocorax_carbo:67.452110):1.124428):3.654205,((Gallinula_chloropus:31.358177,Amaurornis_phoenicurus:31.358179):38.242271,(Cuculus_sparverioides:20.335712,Cuculus_canorus:20.335712):49.264732):2.630300):6.769854,((Stigmatopelia_chinensis:18.280432,Streptopelia_orientalis:18.280432):59.507648,Tachybaptus_ruficollis:77.788078):1.212520):6.080670):15.994702):4.870505;
	TREE tree_3821 = ((((((((Crossoptilon_auritum:7.555583,Lophura_nycthemera:7.555583):0.638143,Phasianus_colchicus:8.193726):0.136079,(Chrysolophus_amherstiae:1.835909,Chrysolophus_pictus:1.835909):6.493896):2.313269,Syrmaticus_ellioti:10.643074):11.516863,(Pavo_cristatus:20.269512,(Francolinus_pintadeanus:16.217846,Bambusicola_thoracicus:16.217846):4.051664):1.890426):0.514894,Coturnix_coturnix:22.674831):49.831181,(Cygnus_columbianus:25.963783,(((Anas_formosa:7.435892,Anas_clypeata:7.435892):1.057755,(Anas_poecilorhyncha:4.113215,Anas_crecca:4.113215):4.380431):5.052231,Aix_galericulata:13.545877):12.417907):46.542225):24.757580,(((((Cuculus_sparverioides:19.104160,Cuculus_canorus:19.104162):38.643169,(Gallinula_chloropus:23.799986,Amaurornis_phoenicurus:23.799984):33.947342):11.613823,(Gavia_stellata:65.573853,((Ixobrychus_cinnamomeus:36.945908,((Ardea_cinerea:20.186623,Casmerodius_albus:20.186623):11.025137,((Ardeola_bacchus:26.701330,Nycticorax_nycticorax:26.701328):3.762634,Egretta_garzetta:30.463963):0.747796):5.734149):27.648506,Phalacrocorax_carbo:64.594414):0.979439):3.787297):3.959411,(Tachybaptus_ruficollis:67.958023,(Streptopelia_orientalis:16.648371,Stigmatopelia_chinensis:16.648371):51.309650):5.362542):9.830488,((((((Larus_crassirostris:3.036806,Larus_argentatus:3.036805):1.976882,Larus_ridibundus:5.013687):16.692574,Brachyramphus_marmoratus:21.706263):42.361347,(Rostratula_benghalensis:60.034458,((Numenius_phaeopus:18.618935,(Numenius_arquata:0.068641,Numenius_minutus:0.068641):18.550293):25.168758,((Scolopax_rusticola:31.120729,Gallinago_gallinago:31.120729):5.553582,Tringa_glareola:36.674313):7.113381):16.246765):4.033153):5.185790,((Vanellus_vanellus:42.907394,Charadrius_dubius:42.907394):7.761682,Himantopus_himantopus:50.669079):18.584324):13.870265,(((Aviceda_subcristata:40.417908,(Spilornis_cheela:34.583008,(Accipiter_nisus:28.564236,Milvus_milvus:28.564236):6.018776):5.834897):37.925632,((Tyto_capensis:62.861053,(((Otus_scops:14.777252,Otus_bakkamoena:14.777252):18.133598,(Bubo_bubo:28.876772,Asio_flammeus:28.876770):4.034079):8.828032,Glaucidium_brodiei:41.738884):21.122173):14.020353,((Buceros_bicornis:52.954010,Upupa_epops:52.954010):13.804304,((Alcedo_atthis:26.524651,Ceryle_rudis:26.524651):39.673260,Jynx_torquilla:66.197914):0.560402):10.123092):1.462133):0.998269,((Falco_cherrug:4.438315,Falco_peregrinus:4.438316):71.848083,((((Psittacula_derbiana:2.940140,Psittacula_alexandri:2.940140):36.474632,(Agapornis_fischeri:36.522297,Melopsittacus_undulatus:36.522297):2.892473):13.200276,(Cacatua_galerita:37.699203,Nymphicus_hollandicus:37.699200):14.915849):20.985958,((Pericrocotus_solaris:43.270115,((((Lanius_schach:3.521672,(Lanius_cristatus:2.752200,Lanius_bucephalus:2.752200):0.769473):31.235329,((Pica_pica:18.672285,(Corvus_monedula:12.356624,(Corvus_frugilegus:8.646119,Corvus_macrorhynchos:8.646119):3.710504):6.315662):8.337369,Urocissa_erythrorhyncha:27.009653):7.747347):3.093930,Dicrurus_hottentottus:37.850933):1.185464,Oriolus_chinensis:39.036396):4.233717):4.555140,(((Remiz_pendulinus:33.855747,Parus_major:33.855751):5.982870,(((((Hypsipetes_madagascariensis:14.964834,(Hemixos_castanonotus:14.391097,Hypsipetes_mcclellandii:14.391098):0.573737):10.758059,((Spizixos_semitorques:16.869213,(Pycnonotus_sinensis:7.343814,Pycnonotus_jocosus:7.343814):9.525400):1.084433,Pycnonotus_cafer:17.953646):7.769247):5.162970,(((Locustella_ochotensis:10.748283,Locustella_lanceolata:10.748283):10.452360,(Acrocephalus_aedon:9.190445,Acrocephalus_arundinaceus:9.190445):12.010199):2.049856,((Pomatorhinus_ruficollis:7.828980,Pomatorhinus_erythrogenys:7.828979):5.924423,((Garrulax_canorus:8.593182,(Garrulax_pectoralis:4.904251,(Garrulax_sannio:0.531430,Garrulax_perspicillatus:0.531430):4.372821):3.688931):1.665485,Leiothrix_lutea:10.258667):3.494735):9.497097):7.635365):0.580219,(Phylloscopus_fuscatus:26.858763,Hirundo_rustica:26.858763):4.607320):3.075349,Alauda_gulgula:34.541435):5.297186):2.119487,(((((Acridotheres_cristatellus:4.989012,Sturnus_sericeus:4.989012):1.589932,Sturnus_nigricollis:6.578943):13.643353,Gracula_religiosa:20.222298):5.122329,((((Turdus_hortulorum:7.255622,Turdus_pallidus:7.255622):1.411459,Turdus_merula:8.667082):6.411283,Zoothera_dauma:15.078363):7.895428,((Copsychus_saularis:12.980616,((Muscicapa_striata:6.491804,Muscicapa_dauurica:6.491805):0.414499,Muscicapa_sibirica:6.906303):6.074312):3.858463,(Luscinia_svecica:14.904734,(Myophonus_caeruleus:14.858250,(((Ficedula_narcissina:1.565633,Ficedula_zanthopygia:1.565633):12.681262,(Phoenicurus_auroreus:12.484287,Saxicola_torquatus:12.484287):1.762609):0.137302,Luscinia_calliope:14.384197):0.474052):0.046485):1.934345):6.134712):2.370835):15.913525,(((Lonchura_striata:3.462091,Lonchura_punctulata:3.462091):30.202694,((((Eophona_migratoria:20.928795,(Carduelis_sinica:11.891788,Serinus_canaria:11.891788):9.037009):7.540213,(((Emberiza_aureola:3.449353,Emberiza_spodocephala:3.449353):3.458068,Emberiza_sulphurata:6.907422):3.197727,Emberiza_rustica:10.105148):18.363861):1.461649,((Anthus_spinoletta:11.560809,Anthus_hodgsoni:11.560809):8.633589,(Motacilla_cinerea:4.437608,(Motacilla_alba:2.466685,Motacilla_flava:2.466685):1.970923):15.756790):9.736261):1.161136,Passer_montanus:31.091793):2.572992):2.666496,Chloropsis_hardwickii:36.331284):4.926867):0.699955):5.867147):25.775755):2.685402):3.055401):3.781856):0.027385):14.112541):4.404490;
	TREE tree_4297 = (((((((Chrysolophus_amherstiae:0.984280,Chrysolophus_pictus:0.984280):7.736935,(Crossoptilon_auritum:7.692883,Lophura_nycthemera:7.692883):1.028331):0.435976,Phasianus_colchicus:9.157190):1.863901,Syrmaticus_ellioti:11.021091):10.528156,(Coturnix_coturnix:20.938795,(Pavo_cristatus:20.114111,(Bambusicola_thoracicus:15.296624,Francolinus_pintadeanus:15.296623):4.817486):0.824686):0.610451):57.333569,(Cygnus_columbianus:20.359705,(((Anas_formosa:6.492390,Anas_clypeata:6.492390):0.502567,(Anas_poecilorhyncha:3.906193,Anas_crecca:3.906193):3.088763):3.751466,Aix_galericulata:10.746422):9.613282):58.523113):14.805603,((((((Larus_ridibundus:4.198185,(Larus_crassirostris:1.635723,Larus_argentatus:1.635723):2.562462):14.173388,Brachyramphus_marmoratus:18.371576):39.561291,(Rostratula_benghalensis:57.629250,((Numenius_phaeopus:17.767994,(Numenius_minutus:0.177750,Numenius_arquata:0.177750):17.590244):24.990242,(Tringa_glareola:32.726845,(Scolopax_rusticola:28.579498,Gallinago_gallinago:28.579498):4.147349):10.031388):14.871017):0.303613):4.221315,((Vanellus_vanellus:34.384968,Charadrius_dubius:34.384968):8.862602,Himantopus_himantopus:43.247570):18.906612):19.625355,(((Aviceda_subcristata:42.175171,(Spilornis_cheela:36.447445,(Milvus_milvus:30.015749,Accipiter_nisus:30.015747):6.431696):5.727720):37.363735,((Tyto_capensis:74.031898,(Glaucidium_brodiei:43.095085,((Otus_bakkamoena:17.360661,Otus_scops:17.360661):15.774450,(Asio_flammeus:29.543022,Bubo_bubo:29.543026):3.592087):9.959979):30.936806):3.889681,((Buceros_bicornis:63.248940,Upupa_epops:63.248932):11.324500,((Alcedo_atthis:40.799156,Ceryle_rudis:40.799152):29.996193,Jynx_torquilla:70.795349):3.778090):3.348141):1.617323):0.707311,((Falco_cherrug:4.438412,Falco_peregrinus:4.438412):74.097946,((((Psittacula_alexandri:2.579001,Psittacula_derbiana:2.579001):23.985878,(Melopsittacus_undulatus:25.044439,Agapornis_fischeri:25.044439):1.520442):8.796875,(Nymphicus_hollandicus:20.629908,Cacatua_galerita:20.629908):14.731849):42.443901,(((Oriolus_chinensis:31.136683,(((Lanius_schach:4.691895,(Lanius_bucephalus:1.642009,Lanius_cristatus:1.642009):3.049887):21.114542,(Urocissa_erythrorhyncha:20.070946,((Corvus_monedula:11.311456,(Corvus_macrorhynchos:7.669578,Corvus_frugilegus:7.669578):3.641878):3.007206,Pica_pica:14.318663):5.752285):5.735491):3.334576,Dicrurus_hottentottus:29.141014):1.995670):6.618082,Pericrocotus_solaris:37.754768):11.258158,(((Remiz_pendulinus:39.082207,Parus_major:39.082203):4.603350,(((Hirundo_rustica:28.547205,Phylloscopus_fuscatus:28.547205):4.489531,(((Acrocephalus_aedon:12.661706,Acrocephalus_arundinaceus:12.661706):16.119829,(Locustella_lanceolata:13.963247,Locustella_ochotensis:13.963247):14.818287):2.932884,(((((Pycnonotus_sinensis:7.350270,Pycnonotus_jocosus:7.350270):4.457814,Pycnonotus_cafer:11.808084):2.623940,Spizixos_semitorques:14.432024):10.103523,(Hypsipetes_madagascariensis:15.734107,(Hemixos_castanonotus:14.636991,Hypsipetes_mcclellandii:14.636991):1.097116):8.801441):5.384155,((Pomatorhinus_ruficollis:9.645978,Pomatorhinus_erythrogenys:9.645977):8.110052,((((Garrulax_sannio:1.238273,Garrulax_perspicillatus:1.238273):6.053871,Garrulax_pectoralis:7.292143):3.286558,Garrulax_canorus:10.578701):2.435631,Leiothrix_lutea:13.014332):4.741699):12.163672):1.794716):1.322316):4.055196,Alauda_gulgula:37.091930):6.593625):1.671711,(((((Acridotheres_cristatellus:5.462383,Sturnus_sericeus:5.462383):2.613474,Sturnus_nigricollis:8.075856):13.944626,Gracula_religiosa:22.020481):6.961454,((Zoothera_dauma:18.771976,(Turdus_merula:10.308993,(Turdus_pallidus:7.722142,Turdus_hortulorum:7.722141):2.586852):8.462984):7.387278,(((Muscicapa_dauurica:11.390539,(Muscicapa_sibirica:8.225125,Muscicapa_striata:8.225124):3.165414):2.476650,Copsychus_saularis:13.867188):4.570398,(Luscinia_svecica:16.717394,(Myophonus_caeruleus:16.252169,((Luscinia_calliope:15.856598,(Phoenicurus_auroreus:14.998020,Saxicola_torquatus:14.998020):0.858578):0.232279,(Ficedula_zanthopygia:1.859394,Ficedula_narcissina:1.859394):14.229483):0.163292):0.465226):1.720193):7.721668):2.822683):15.175157,(Chloropsis_hardwickii:37.682678,((Passer_montanus:28.991493,((((Motacilla_flava:3.146878,Motacilla_alba:3.146878):0.419315,Motacilla_cinerea:3.566192):16.613113,(Anthus_spinoletta:11.014799,Anthus_hodgsoni:11.014799):9.164505):5.817801,((Eophona_migratoria:17.259720,(Serinus_canaria:9.316408,Carduelis_sinica:9.316408):7.943312):5.964469,(Emberiza_rustica:6.053959,((Emberiza_spodocephala:3.548773,Emberiza_aureola:3.548773):0.591109,Emberiza_sulphurata:4.139882):1.914078):17.170229):2.772916):2.994387):3.622055,(Lonchura_striata:4.498726,Lonchura_punctulata:4.498727):28.114820):5.069134):6.474414):1.200171):3.655657):28.792736):0.730695):1.709857):1.533326):0.653645,((Tachybaptus_ruficollis:72.376198,((Gavia_stellata:63.482716,((((Casmerodius_albus:15.626434,Ardea_cinerea:15.626434):16.348381,((Nycticorax_nycticorax:29.044716,Ardeola_bacchus:29.044716):1.751488,Egretta_garzetta:30.796204):1.178612):8.571798,Ixobrychus_cinnamomeus:40.546616):21.740314,Phalacrocorax_carbo:62.286926):1.195789):5.618248,((Amaurornis_phoenicurus:32.221195,Gallinula_chloropus:32.221195):34.592873,(Cuculus_canorus:22.801153,Cuculus_sparverioides:22.801153):44.012917):2.286893):3.275234):3.455019,(Stigmatopelia_chinensis:16.727449,Streptopelia_orientalis:16.727448):59.103767):6.601964):11.255239):0.255760;
	TREE tree_8216 = (((Coturnix_coturnix:19.645432,(((Bambusicola_thoracicus:12.477041,Francolinus_pintadeanus:12.477041):4.773895,Pavo_cristatus:17.250937):1.870283,(Syrmaticus_ellioti:8.905317,(Phasianus_colchicus:6.888121,((Chrysolophus_pictus:0.681260,Chrysolophus_amherstiae:0.681260):5.907928,(Crossoptilon_auritum:6.168495,Lophura_nycthemera:6.168495):0.420693):0.298933):2.017197):10.215902):0.524212):57.773533,(Cygnus_columbianus:22.688507,(((Anas_formosa:5.547058,Anas_clypeata:5.547058):0.824819,(Anas_crecca:3.909848,Anas_poecilorhyncha:3.909848):2.462028):4.056410,Aix_galericulata:10.428287):12.260220):54.730457):32.630024,((((((Cuculus_sparverioides:19.647446,Cuculus_canorus:19.647446):53.791424,(Amaurornis_phoenicurus:27.652700,Gallinula_chloropus:27.652697):45.786179):0.973818,(Gavia_stellata:66.881760,(((Egretta_garzetta:34.446842,((Ardea_cinerea:23.855188,Casmerodius_albus:23.855190):9.552264,(Ardeola_bacchus:25.166048,Nycticorax_nycticorax:25.166050):8.241404):1.039388):8.088750,Ixobrychus_cinnamomeus:42.535591):20.061579,Phalacrocorax_carbo:62.597168):4.284588):7.530933):1.193751,Tachybaptus_ruficollis:75.606438):0.541761,(Streptopelia_orientalis:17.656885,Stigmatopelia_chinensis:17.656885):58.491314):8.263495,(((((Larus_ridibundus:4.874067,(Larus_argentatus:2.923136,Larus_crassirostris:2.923136):1.950931):17.687654,Brachyramphus_marmoratus:22.561722):40.759792,(Rostratula_benghalensis:53.958122,(((Numenius_arquata:0.015983,Numenius_minutus:0.015983):18.679066,Numenius_phaeopus:18.695047):23.929638,((Scolopax_rusticola:25.946514,Gallinago_gallinago:25.946514):7.336185,Tringa_glareola:33.282696):9.341988):11.333437):9.363389):7.794208,((Charadrius_dubius:42.520824,Vanellus_vanellus:42.520824):10.420934,Himantopus_himantopus:52.941753):18.173965):12.994602,(((Tyto_capensis:70.272217,(Glaucidium_brodiei:45.196289,((Bubo_bubo:31.130558,Asio_flammeus:31.130558):6.359809,(Otus_scops:21.341103,Otus_bakkamoena:21.341103):16.149263):7.705923):25.075926):11.332926,((Falco_cherrug:3.077061,Falco_peregrinus:3.077061):77.029709,((((Psittacula_derbiana:2.102437,Psittacula_alexandri:2.102437):26.727037,(Melopsittacus_undulatus:27.629988,Agapornis_fischeri:27.629990):1.199484):16.757437,(Cacatua_galerita:27.796497,Nymphicus_hollandicus:27.796495):17.790413):33.338810,(((Oriolus_chinensis:27.875866,((((Lanius_bucephalus:2.424446,Lanius_cristatus:2.424446):0.881516,Lanius_schach:3.305963):19.355379,(((Corvus_monedula:10.478319,(Corvus_macrorhynchos:6.646852,Corvus_frugilegus:6.646852):3.831467):2.709428,Pica_pica:13.187748):5.323833,Urocissa_erythrorhyncha:18.511581):4.149760):3.921052,Dicrurus_hottentottus:26.582394):1.293474):16.450113,Pericrocotus_solaris:44.325981):6.803100,(((Remiz_pendulinus:41.365417,Parus_major:41.365417):4.329941,(((((Acrocephalus_arundinaceus:15.258232,Acrocephalus_aedon:15.258233):13.177397,(Locustella_lanceolata:16.053074,Locustella_ochotensis:16.053074):12.382557):3.533154,Hirundo_rustica:31.968784):0.637448,(((Pomatorhinus_ruficollis:8.625602,Pomatorhinus_erythrogenys:8.625602):8.620638,(Leiothrix_lutea:12.636793,((Garrulax_pectoralis:6.423467,(Garrulax_sannio:1.093744,Garrulax_perspicillatus:1.093744):5.329723):3.293879,Garrulax_canorus:9.717346):2.919447):4.609447):13.901407,(Phylloscopus_fuscatus:28.978367,((((Pycnonotus_jocosus:6.356464,Pycnonotus_sinensis:6.356464):7.766168,Spizixos_semitorques:14.122631):6.377246,Pycnonotus_cafer:20.499878):3.506658,((Hypsipetes_mcclellandii:12.653505,Hemixos_castanonotus:12.653505):1.362344,Hypsipetes_madagascariensis:14.015850):9.990685):4.971829):2.169283):1.458585):7.831748,Alauda_gulgula:40.437981):5.257378):2.171942,(((Gracula_religiosa:19.560575,((Sturnus_sericeus:4.186369,Acridotheres_cristatellus:4.186369):1.682323,Sturnus_nigricollis:5.868693):13.691884):6.883838,((((Turdus_hortulorum:5.884866,Turdus_pallidus:5.884866):1.867007,Turdus_merula:7.751873):7.590982,Zoothera_dauma:15.342854):6.891436,((Luscinia_svecica:15.220561,(Myophonus_caeruleus:14.973625,(((Phoenicurus_auroreus:13.895367,Saxicola_torquatus:13.895367):0.969924,(Ficedula_narcissina:2.322149,Ficedula_zanthopygia:2.322149):12.543141):0.032153,Luscinia_calliope:14.897443):0.076181):0.246937):0.991744,((Muscicapa_striata:7.916961,(Muscicapa_dauurica:6.910000,Muscicapa_sibirica:6.910001):1.006961):5.628254,Copsychus_saularis:13.545215):2.667090):6.021986):4.210124):20.169474,(Chloropsis_hardwickii:42.749691,((Passer_montanus:35.933109,(((Anthus_spinoletta:15.523809,Anthus_hodgsoni:15.523808):9.531188,((Motacilla_alba:4.005059,Motacilla_flava:4.005059):0.601806,Motacilla_cinerea:4.606865):20.448132):9.157313,((Eophona_migratoria:21.304363,(Carduelis_sinica:12.737385,Serinus_canaria:12.737384):8.566978):8.306192,(((Emberiza_aureola:4.563964,Emberiza_spodocephala:4.563964):0.301698,Emberiza_sulphurata:4.865662):2.083555,Emberiza_rustica:6.949217):22.661337):4.601756):1.720800):3.659113,(Lonchura_striata:5.095331,Lonchura_punctulata:5.095331):34.496895):3.157468):3.864197):1.253411):3.261781):27.796635):1.181048):1.498376):1.446629,(((Buceros_bicornis:58.905098,Upupa_epops:58.905102):16.264263,((Alcedo_atthis:40.122623,Ceryle_rudis:40.122627):34.396286,Jynx_torquilla:74.518913):0.650455):6.065662,(Aviceda_subcristata:42.037392,(Spilornis_cheela:33.556400,(Accipiter_nisus:29.010635,Milvus_milvus:29.010637):4.545763):8.480993):39.197632):1.816745):1.058551):0.301376):25.637289):0.981337;
	TREE tree_6609 = ((((Syrmaticus_ellioti:9.579888,((Crossoptilon_auritum:6.288146,Lophura_nycthemera:6.288146):0.572665,((Chrysolophus_pictus:1.344358,Chrysolophus_amherstiae:1.344358):4.957425,Phasianus_colchicus:6.301784):0.559028):2.719077):9.321754,(((Bambusicola_thoracicus:11.938441,Francolinus_pintadeanus:11.938440):3.426234,Pavo_cristatus:15.364676):2.565057,Coturnix_coturnix:17.929733):0.971910):68.748383,(Cygnus_columbianus:15.848092,(Aix_galericulata:8.235145,((Anas_formosa:4.469950,Anas_clypeata:4.469950):0.388496,(Anas_poecilorhyncha:3.034325,Anas_crecca:3.034325):1.824121):3.376698):7.612949):71.801933):21.995872,((((((Larus_ridibundus:5.827505,(Larus_argentatus:2.735093,Larus_crassirostris:2.735093):3.092412):15.267150,Brachyramphus_marmoratus:21.094654):42.284115,(Rostratula_benghalensis:60.318054,(((Numenius_arquata:0.041393,Numenius_minutus:0.041393):15.295063,Numenius_phaeopus:15.336456):29.215790,((Scolopax_rusticola:28.339878,Gallinago_gallinago:28.339880):7.708929,Tringa_glareola:36.048809):8.503438):15.765812):3.060713):6.097663,((Charadrius_dubius:42.647289,Vanellus_vanellus:42.647289):4.857091,Himantopus_himantopus:47.504379):21.972054):17.410227,((((Buceros_bicornis:70.976654,Upupa_epops:70.976646):7.084218,((Alcedo_atthis:43.361874,Ceryle_rudis:43.361874):32.906284,Jynx_torquilla:76.268158):1.792707):7.298356,((Tyto_capensis:73.184868,(Glaucidium_brodiei:48.584694,((Asio_flammeus:34.147453,Bubo_bubo:34.147453):6.155033,(Otus_scops:20.887932,Otus_bakkamoena:20.887930):19.414557):8.282207):24.600182):10.378518,(Aviceda_subcristata:46.984417,(Spilornis_cheela:37.746864,(Milvus_milvus:31.983349,Accipiter_nisus:31.983345):5.763517):9.237555):36.578976):1.795828):0.480059,((Falco_peregrinus:4.587511,Falco_cherrug:4.587511):77.757156,((((Agapornis_fischeri:34.442238,Melopsittacus_undulatus:34.442238):1.267239,(Psittacula_derbiana:2.124480,Psittacula_alexandri:2.124480):33.584995):10.603512,(Cacatua_galerita:31.483782,Nymphicus_hollandicus:31.483780):14.829208):34.077820,((Pericrocotus_solaris:41.240688,(Oriolus_chinensis:36.854618,(((Lanius_schach:2.470073,(Lanius_bucephalus:1.781679,Lanius_cristatus:1.781679):0.688394):28.778175,(Urocissa_erythrorhyncha:25.265491,((Corvus_monedula:10.667206,(Corvus_macrorhynchos:8.807091,Corvus_frugilegus:8.807092):1.860115):7.204370,Pica_pica:17.871578):7.393915):5.982759):2.668992,Dicrurus_hottentottus:33.917244):2.937377):4.386071):7.930673,(((Remiz_pendulinus:34.704346,Parus_major:34.704346):5.883903,(Alauda_gulgula:37.601799,(((Locustella_lanceolata:15.347822,Locustella_ochotensis:15.347822):14.191154,(Acrocephalus_aedon:13.483398,Acrocephalus_arundinaceus:13.483399):16.055578):4.325866,((Hirundo_rustica:33.174873,Phylloscopus_fuscatus:33.174873):0.625665,(((((Garrulax_pectoralis:6.838249,(Garrulax_sannio:0.942546,Garrulax_perspicillatus:0.942546):5.895703):4.846934,Garrulax_canorus:11.685184):2.741896,Leiothrix_lutea:14.427078):5.662055,(Pomatorhinus_ruficollis:11.059574,Pomatorhinus_erythrogenys:11.059575):9.029560):12.796457,(((Pycnonotus_cafer:13.385223,(Pycnonotus_jocosus:8.211695,Pycnonotus_sinensis:8.211695):5.173529):2.657199,Spizixos_semitorques:16.042423):10.700463,((Hypsipetes_mcclellandii:12.758837,Hemixos_castanonotus:12.758837):1.085701,Hypsipetes_madagascariensis:13.844540):12.898347):6.142705):0.914948):0.064303):3.736958):2.986448):4.541146,(((Gracula_religiosa:16.904657,((Sturnus_sericeus:3.695674,Acridotheres_cristatellus:3.695674):1.779351,Sturnus_nigricollis:5.475025):11.429632):6.171528,((Zoothera_dauma:13.360590,((Turdus_pallidus:5.967514,Turdus_hortulorum:5.967514):1.540018,Turdus_merula:7.507532):5.853058):7.070613,(((Muscicapa_dauurica:6.947137,(Muscicapa_striata:5.724255,Muscicapa_sibirica:5.724255):1.222882):3.918122,Copsychus_saularis:10.865259):2.624534,(Luscinia_svecica:12.375369,(Myophonus_caeruleus:12.144555,(((Ficedula_zanthopygia:1.367449,Ficedula_narcissina:1.367449):10.538913,(Saxicola_torquatus:10.954161,Phoenicurus_auroreus:10.954161):0.952201):0.061349,Luscinia_calliope:11.967710):0.176845):0.230814):1.114424):6.941410):2.644982):21.123991,((((((Eophona_migratoria:23.587671,(Carduelis_sinica:12.289951,Serinus_canaria:12.289951):11.297720):8.466808,(Emberiza_rustica:8.147095,((Emberiza_spodocephala:4.010283,Emberiza_aureola:4.010283):1.318204,Emberiza_sulphurata:5.328487):2.818608):23.907387):2.249136,((Motacilla_cinerea:5.360314,(Motacilla_alba:4.252776,Motacilla_flava:4.252776):1.107538):19.716005,(Anthus_hodgsoni:15.393613,Anthus_spinoletta:15.393612):9.682707):9.227297):1.971021,Passer_montanus:36.274639):2.011845,(Lonchura_striata:5.138929,Lonchura_punctulata:5.138929):33.147552):2.674050,Chloropsis_hardwickii:40.960529):3.239645):0.929216):4.041969):31.219444):1.953857):3.494617):1.047380):0.347254,((Stigmatopelia_chinensis:18.139011,Streptopelia_orientalis:18.139011):66.905151,((((Cuculus_canorus:21.158604,Cuculus_sparverioides:21.158606):52.440903,(Gallinula_chloropus:35.069473,Amaurornis_phoenicurus:35.069477):38.530033):2.588150,(Gavia_stellata:71.932678,((Ixobrychus_cinnamomeus:42.433086,(((Ardea_cinerea:20.464901,Casmerodius_albus:20.464901):12.294388,Nycticorax_nycticorax:32.759289):1.972861,(Egretta_garzetta:34.569244,Ardeola_bacchus:34.569244):0.162905):7.700932):26.687668,Phalacrocorax_carbo:69.120758):2.811930):4.254981):6.865774,Tachybaptus_ruficollis:83.053436):1.990728):2.189754):22.411985):2.828635;
	TREE tree_7698 = (((((Phasianus_colchicus:11.166965,((Chrysolophus_amherstiae:1.462983,Chrysolophus_pictus:1.462983):9.325438,(Crossoptilon_auritum:8.160221,Lophura_nycthemera:8.160221):2.628200):0.378543):2.348090,Syrmaticus_ellioti:13.515055):14.234693,(Coturnix_coturnix:27.368320,(Pavo_cristatus:25.557896,(Bambusicola_thoracicus:18.831018,Francolinus_pintadeanus:18.831017):6.726877):1.810427):0.381427):46.952106,(Cygnus_columbianus:14.000148,(Aix_galericulata:7.280403,((Anas_clypeata:4.107668,Anas_formosa:4.107667):0.228709,(Anas_poecilorhyncha:2.354340,Anas_crecca:2.354340):1.982036):2.944026):6.719744):60.701714):23.226477,(((((Cuculus_sparverioides:21.508595,Cuculus_canorus:21.508595):54.290947,(Amaurornis_phoenicurus:34.407558,Gallinula_chloropus:34.407558):41.391991):1.995654,(Gavia_stellata:75.135071,(((((Ardeola_bacchus:26.489870,Nycticorax_nycticorax:26.489870):6.039855,(Ardea_cinerea:21.145250,Casmerodius_albus:21.145248):11.384475):4.810591,Egretta_garzetta:37.340317):5.647547,Ixobrychus_cinnamomeus:42.987862):29.778002,Phalacrocorax_carbo:72.765862):2.369210):2.660130):3.372617,((Streptopelia_orientalis:15.670845,Stigmatopelia_chinensis:15.670843):65.271500,Tachybaptus_ruficollis:80.942345):0.225476):3.002616,(((((Larus_ridibundus:3.500902,(Larus_argentatus:2.262787,Larus_crassirostris:2.262787):1.238115):11.507600,Brachyramphus_marmoratus:15.008501):44.592392,(Rostratula_benghalensis:58.552780,(((Numenius_arquata:0.465435,Numenius_minutus:0.465435):11.749622,Numenius_phaeopus:12.215055):26.168409,(Tringa_glareola:33.603447,(Scolopax_rusticola:26.202595,Gallinago_gallinago:26.202595):7.400853):4.780018):20.169315):1.048115):5.691807,((Vanellus_vanellus:39.262810,Charadrius_dubius:39.262814):7.575563,Himantopus_himantopus:46.838371):18.454330):18.609726,(((Falco_cherrug:4.357823,Falco_peregrinus:4.357823):75.835426,((((Melopsittacus_undulatus:23.727133,Agapornis_fischeri:23.727133):0.610371,(Psittacula_derbiana:1.859181,Psittacula_alexandri:1.859181):22.478323):20.915052,(Cacatua_galerita:27.907595,Nymphicus_hollandicus:27.907595):17.344963):33.175289,((Pericrocotus_solaris:42.131878,((((Lanius_schach:3.734579,(Lanius_bucephalus:2.304206,Lanius_cristatus:2.304206):1.430374):29.112602,(((Corvus_monedula:12.833981,(Corvus_frugilegus:8.305822,Corvus_macrorhynchos:8.305822):4.528158):6.996729,Pica_pica:19.830709):6.310238,Urocissa_erythrorhyncha:26.140949):6.706231):1.909579,Dicrurus_hottentottus:34.756760):4.604259,Oriolus_chinensis:39.361015):2.770859):7.856926,(((Remiz_pendulinus:33.508057,Parus_major:33.508057):7.980735,(Alauda_gulgula:39.166027,(((((Hypsipetes_mcclellandii:15.899876,Hemixos_castanonotus:15.899876):0.936604,Hypsipetes_madagascariensis:16.836479):8.349730,(((Pycnonotus_sinensis:9.844365,Pycnonotus_jocosus:9.844365):3.976222,Pycnonotus_cafer:13.820587):2.458484,Spizixos_semitorques:16.279072):8.907139):6.094643,(((Pomatorhinus_erythrogenys:9.062483,Pomatorhinus_ruficollis:9.062484):7.823817,(Leiothrix_lutea:12.356284,(Garrulax_canorus:10.786646,((Garrulax_perspicillatus:1.411725,Garrulax_sannio:1.411725):5.294196,Garrulax_pectoralis:6.705920):4.080725):1.569638):4.530017):6.923169,((Locustella_ochotensis:10.354685,Locustella_lanceolata:10.354686):10.681144,(Acrocephalus_aedon:9.188717,Acrocephalus_arundinaceus:9.188717):11.847113):2.773641):7.471383):3.326137,(Hirundo_rustica:31.366913,Phylloscopus_fuscatus:31.366913):3.240075):4.559035):2.322766):2.642500,(((Gracula_religiosa:18.673996,(Sturnus_nigricollis:5.955953,(Sturnus_sericeus:4.721337,Acridotheres_cristatellus:4.721337):1.234616):12.718042):7.715961,((Zoothera_dauma:18.060907,(Turdus_merula:9.110098,(Turdus_pallidus:7.226724,Turdus_hortulorum:7.226723):1.883374):8.950811):6.791980,((Luscinia_svecica:16.145597,(((Luscinia_calliope:15.800368,(Ficedula_narcissina:1.575823,Ficedula_zanthopygia:1.575823):14.224546):0.138571,(Saxicola_torquatus:14.944353,Phoenicurus_auroreus:14.944352):0.994587):0.124132,Myophonus_caeruleus:16.063072):0.082527):1.239905,((Muscicapa_dauurica:9.633739,(Muscicapa_striata:7.848130,Muscicapa_sibirica:7.848131):1.785609):3.805747,Copsychus_saularis:13.439487):3.946016):7.467385):1.537069):17.355812,(Chloropsis_hardwickii:36.943150,((Lonchura_punctulata:4.434385,Lonchura_striata:4.434385):30.183615,((((Eophona_migratoria:18.387703,(Carduelis_sinica:11.642230,Serinus_canaria:11.642230):6.745472):6.987548,(Emberiza_rustica:5.200528,((Emberiza_spodocephala:3.641292,Emberiza_aureola:3.641292):0.588903,Emberiza_sulphurata:4.230195):0.970333):20.174721):3.395667,((Anthus_spinoletta:12.711203,Anthus_hodgsoni:12.711204):11.121122,(Motacilla_cinerea:3.237633,(Motacilla_alba:2.026936,Motacilla_flava:2.026936):1.210697):20.594692):4.938591):1.137374,Passer_montanus:29.908293):4.709707):2.325151):6.802619):0.385521):5.857512):28.439043):1.765401):1.689443,((Tyto_capensis:59.113674,(Glaucidium_brodiei:47.205139,((Bubo_bubo:37.277905,Asio_flammeus:37.277901):4.431084,(Otus_bakkamoena:17.503130,Otus_scops:17.503128):24.205858):5.496155):11.908534):21.917318,((Aviceda_subcristata:45.971031,(Spilornis_cheela:39.813290,(Milvus_milvus:34.201881,Accipiter_nisus:34.201881):5.611411):6.157742):35.002563,((Buceros_bicornis:51.521618,Upupa_epops:51.521618):21.862455,((Ceryle_rudis:43.769295,Alcedo_atthis:43.769295):27.443096,Jynx_torquilla:71.212387):2.171682):7.589525):0.057397):0.851695):2.019739):0.268009):13.757900):5.320892;
	TREE tree_9020 = ((((Syrmaticus_ellioti:9.631622,((Crossoptilon_auritum:7.421456,Lophura_nycthemera:7.421456):1.137758,(Phasianus_colchicus:7.184679,(Chrysolophus_pictus:1.211197,Chrysolophus_amherstiae:1.211197):5.973482):1.374535):1.072408):9.645781,(Coturnix_coturnix:18.628109,(Pavo_cristatus:17.219954,(Francolinus_pintadeanus:13.555012,Bambusicola_thoracicus:13.555012):3.664942):1.408154):0.649294):56.288612,(Cygnus_columbianus:11.248158,(Aix_galericulata:5.316869,((Anas_crecca:1.826698,Anas_poecilorhyncha:1.826698):1.414660,(Anas_clypeata:2.943896,Anas_formosa:2.943896):0.297463):2.075511):5.931288):64.317856):30.089891,((((((Larus_ridibundus:4.357603,(Larus_argentatus:2.675913,Larus_crassirostris:2.675913):1.681691):18.583645,Brachyramphus_marmoratus:22.941250):41.584488,(Rostratula_benghalensis:57.177189,(((Numenius_arquata:0.153810,Numenius_minutus:0.153810):15.070511,Numenius_phaeopus:15.224320):29.794613,(Tringa_glareola:36.040318,(Scolopax_rusticola:30.262705,Gallinago_gallinago:30.262705):5.777613):8.978617):12.158253):7.348552):7.536653,((Vanellus_vanellus:48.042965,Charadrius_dubius:48.042969):7.194121,Himantopus_himantopus:55.237091):16.825306):13.484331,(((Buceros_bicornis:62.560463,Upupa_epops:62.560463):16.690538,((Alcedo_atthis:40.236382,Ceryle_rudis:40.236385):36.912025,Jynx_torquilla:77.148407):2.102594):4.424847,((Aviceda_subcristata:41.676632,(Spilornis_cheela:33.562378,(Milvus_milvus:30.183783,Accipiter_nisus:30.183783):3.378594):8.114257):41.804970,(((Falco_cherrug:4.375937,Falco_peregrinus:4.375937):76.536583,((((Agapornis_fischeri:30.082432,Melopsittacus_undulatus:30.082430):1.246411,(Psittacula_alexandri:2.598167,Psittacula_derbiana:2.598167):28.730675):13.291363,(Cacatua_galerita:32.132889,Nymphicus_hollandicus:32.132889):12.487316):35.728317,(((((((Lanius_cristatus:1.835254,Lanius_bucephalus:1.835254):1.470966,Lanius_schach:3.306220):22.354895,((((Corvus_frugilegus:6.225010,Corvus_macrorhynchos:6.225010):2.583523,Corvus_monedula:8.808533):4.461360,Pica_pica:13.269893):5.639607,Urocissa_erythrorhyncha:18.909500):6.751614):3.064818,Dicrurus_hottentottus:28.725931):1.789756,Oriolus_chinensis:30.515690):8.518638,Pericrocotus_solaris:39.034328):13.676802,(((Remiz_pendulinus:36.721279,Parus_major:36.721279):7.987226,(Alauda_gulgula:39.636906,(Hirundo_rustica:33.220291,(((Acrocephalus_aedon:14.673488,Acrocephalus_arundinaceus:14.673489):15.388737,(Locustella_lanceolata:13.542529,Locustella_ochotensis:13.542529):16.519695):2.794402,((((Pomatorhinus_ruficollis:7.874572,Pomatorhinus_erythrogenys:7.874572):7.914949,((((Garrulax_sannio:0.737291,Garrulax_perspicillatus:0.737291):5.396134,Garrulax_pectoralis:6.133425):3.729319,Garrulax_canorus:9.862744):0.940404,Leiothrix_lutea:10.803148):4.986373):13.684536,(((Pycnonotus_cafer:11.754402,(Pycnonotus_jocosus:6.607617,Pycnonotus_sinensis:6.607617):5.146785):1.949856,Spizixos_semitorques:13.704258):9.090141,((Hemixos_castanonotus:12.780445,Hypsipetes_mcclellandii:12.780445):0.952943,Hypsipetes_madagascariensis:13.733389):9.061011):6.679657):0.796831,Phylloscopus_fuscatus:30.270887):2.585738):0.363663):6.416615):5.071601):2.809865,(((Gracula_religiosa:23.293531,((Sturnus_sericeus:6.127802,Acridotheres_cristatellus:6.127802):1.331955,Sturnus_nigricollis:7.459757):15.833776):7.787111,((((Turdus_pallidus:7.874492,Turdus_hortulorum:7.874492):3.019949,Turdus_merula:10.894442):8.040986,Zoothera_dauma:18.935429):6.224095,(((((Luscinia_calliope:15.108302,(Phoenicurus_auroreus:14.781406,Saxicola_torquatus:14.781404):0.326896):0.363831,(Ficedula_narcissina:1.675832,Ficedula_zanthopygia:1.675832):13.796302):0.131578,Myophonus_caeruleus:15.603711):0.827533,Luscinia_svecica:16.431244):0.914143,((Muscicapa_striata:8.144578,(Muscicapa_dauurica:7.601840,Muscicapa_sibirica:7.601840):0.542738):5.951643,Copsychus_saularis:14.096221):3.249166):7.814136):5.921121):15.532482,(Chloropsis_hardwickii:42.217686,((Lonchura_striata:2.989187,Lonchura_punctulata:2.989187):35.649532,(((Anthus_hodgsoni:16.175123,Anthus_spinoletta:16.175123):10.307784,((Motacilla_alba:4.506258,Motacilla_flava:4.506258):1.058712,Motacilla_cinerea:5.564971):20.917936):8.773912,(Passer_montanus:35.226944,((Eophona_migratoria:22.316624,(Carduelis_sinica:12.823988,Serinus_canaria:12.823987):9.492635):9.422087,(((Emberiza_aureola:4.767077,Emberiza_sulphurata:4.767077):1.325533,Emberiza_spodocephala:6.092609):2.645811,Emberiza_rustica:8.738420):23.000290):3.488232):0.029877):3.381899):3.578967):4.395438):0.905247):5.192757):27.637394):0.563997):2.429858,(Tyto_capensis:66.049843,(Glaucidium_brodiei:46.294228,((Asio_flammeus:35.371346,Bubo_bubo:35.371342):3.039031,(Otus_scops:21.030943,Otus_bakkamoena:21.030945):17.379429):7.883857):19.755617):17.292528):0.139226):0.194246):1.870877):1.527348,((((Gallinula_chloropus:36.420212,Amaurornis_phoenicurus:36.420212):37.205948,(Cuculus_canorus:20.137386,Cuculus_sparverioides:20.137386):53.488781):1.392929,(Gavia_stellata:70.016251,((Ixobrychus_cinnamomeus:45.274734,((Casmerodius_albus:20.045435,Ardea_cinerea:20.045435):19.046556,(Egretta_garzetta:38.371952,(Ardeola_bacchus:32.959255,Nycticorax_nycticorax:32.959255):5.412698):0.720037):6.182746):19.959246,Phalacrocorax_carbo:65.233986):4.782264):5.002845):5.030947,((Stigmatopelia_chinensis:16.825298,Streptopelia_orientalis:16.825298):61.653248,Tachybaptus_ruficollis:78.478546):1.571497):7.024032):18.581833):1.131777;
	TREE tree_8372 = (((Coturnix_coturnix:36.581673,((Syrmaticus_ellioti:18.757439,((Phasianus_colchicus:15.784889,(Chrysolophus_pictus:3.060332,Chrysolophus_amherstiae:3.060332):12.724557):0.798540,(Crossoptilon_auritum:13.963535,Lophura_nycthemera:13.963534):2.619894):2.174011):17.362309,((Francolinus_pintadeanus:26.492836,Bambusicola_thoracicus:26.492838):7.654050,Pavo_cristatus:34.146889):1.972860):0.461927):50.511108,(Cygnus_columbianus:13.837740,(Aix_galericulata:7.110605,((Anas_formosa:3.985003,Anas_clypeata:3.985003):0.264288,(Anas_crecca:2.508051,Anas_poecilorhyncha:2.508051):1.741240):2.861314):6.727134):73.255051):19.093908,(((((Cuculus_sparverioides:25.298561,Cuculus_canorus:25.298561):45.371395,(Gallinula_chloropus:31.483488,Amaurornis_phoenicurus:31.483490):39.186466):0.770022,(Gavia_stellata:66.680527,((Ixobrychus_cinnamomeus:46.550793,(((Ardea_cinerea:20.635296,Casmerodius_albus:20.635296):13.480435,(Ardeola_bacchus:25.524340,Nycticorax_nycticorax:25.524342):8.591391):3.953874,Egretta_garzetta:38.069607):8.481188):17.929037,Phalacrocorax_carbo:64.479828):2.200691):4.759456):1.118202,(Tachybaptus_ruficollis:72.517128,(Streptopelia_orientalis:17.189857,Stigmatopelia_chinensis:17.189857):55.327274):0.041051):11.481120,(((((Larus_ridibundus:3.751801,(Larus_argentatus:1.945798,Larus_crassirostris:1.945798):1.806003):14.613415,Brachyramphus_marmoratus:18.365215):39.044586,(Rostratula_benghalensis:50.569038,(((Numenius_arquata:0.027211,Numenius_minutus:0.027211):10.870049,Numenius_phaeopus:10.897261):26.248377,(Tringa_glareola:31.092926,(Scolopax_rusticola:25.776300,Gallinago_gallinago:25.776300):5.316627):6.052711):13.423401):6.840764):7.303949,((Charadrius_dubius:37.988903,Vanellus_vanellus:37.988903):14.756990,Himantopus_himantopus:52.745892):11.967858):19.318790,((((Buceros_bicornis:66.385559,Upupa_epops:66.385559):8.632951,((Alcedo_atthis:37.474499,Ceryle_rudis:37.474503):36.355370,Jynx_torquilla:73.829865):1.188643):4.703046,(Aviceda_subcristata:43.820648,(Spilornis_cheela:36.758743,(Accipiter_nisus:30.320894,Milvus_milvus:30.320896):6.437846):7.061910):35.900906):0.433628,(((Falco_cherrug:3.958102,Falco_peregrinus:3.958102):73.232811,((((Psittacula_alexandri:2.213363,Psittacula_derbiana:2.213363):28.002871,(Melopsittacus_undulatus:28.104485,Agapornis_fischeri:28.104486):2.111748):18.526505,(Cacatua_galerita:33.326626,Nymphicus_hollandicus:33.326622):15.416115):27.149780,((Pericrocotus_solaris:34.629383,((((Urocissa_erythrorhyncha:16.177826,(Pica_pica:12.264670,((Corvus_frugilegus:6.562839,Corvus_macrorhynchos:6.562839):1.157380,Corvus_monedula:7.720219):4.544453):3.913153):4.771619,((Lanius_cristatus:1.184704,Lanius_bucephalus:1.184704):0.495526,Lanius_schach:1.680230):19.269213):2.414672,Dicrurus_hottentottus:23.364117):0.037837,Oriolus_chinensis:23.401953):11.227430):15.369201,(((Remiz_pendulinus:34.730259,Parus_major:34.730259):7.689393,(Alauda_gulgula:39.768078,(((((Spizixos_semitorques:17.334497,(Pycnonotus_cafer:14.266826,(Pycnonotus_sinensis:9.967747,Pycnonotus_jocosus:9.967747):4.299080):3.067672):10.358926,(Hypsipetes_madagascariensis:15.703337,(Hypsipetes_mcclellandii:14.809735,Hemixos_castanonotus:14.809735):0.893601):11.990087):7.914208,(((((Garrulax_sannio:1.169814,Garrulax_perspicillatus:1.169814):7.272387,Garrulax_pectoralis:8.442201):5.670763,Garrulax_canorus:14.112965):2.541852,Leiothrix_lutea:16.654816):6.222953,(Pomatorhinus_erythrogenys:12.744326,Pomatorhinus_ruficollis:12.744326):10.133444):12.729863):0.844710,((Locustella_lanceolata:16.500658,Locustella_ochotensis:16.500658):17.692333,(Acrocephalus_arundinaceus:14.009550,Acrocephalus_aedon:14.009550):20.183441):2.259350):1.160743,(Hirundo_rustica:35.532295,Phylloscopus_fuscatus:35.532295):2.080787):2.154993):2.651574):2.730699,(((Gracula_religiosa:27.757032,(Sturnus_nigricollis:9.320420,(Sturnus_sericeus:6.411476,Acridotheres_cristatellus:6.411476):2.908945):18.436611):8.041464,((Zoothera_dauma:24.080088,((Turdus_pallidus:11.173782,Turdus_hortulorum:11.173783):1.467113,Turdus_merula:12.640896):11.439194):8.360575,(((Myophonus_caeruleus:21.790108,Luscinia_svecica:21.790110):0.010097,((Phoenicurus_auroreus:20.484531,Saxicola_torquatus:20.484531):1.091763,((Ficedula_narcissina:3.626112,Ficedula_zanthopygia:3.626112):17.671940,Luscinia_calliope:21.298052):0.278242):0.223910):2.432078,(Copsychus_saularis:19.221872,((Muscicapa_sibirica:10.730817,Muscicapa_dauurica:10.730818):0.679959,Muscicapa_striata:11.410777):7.811097):5.010410):8.208380):3.357832):9.043510,((((Passer_montanus:32.361229,((Eophona_migratoria:21.753334,(Serinus_canaria:12.597138,Carduelis_sinica:12.597137):9.156199):7.404328,(((Emberiza_spodocephala:4.552379,Emberiza_aureola:4.552379):0.438641,Emberiza_sulphurata:4.991020):2.299871,Emberiza_rustica:7.290891):21.866774):3.203565):1.074841,((Motacilla_cinerea:6.516760,(Motacilla_flava:5.477925,Motacilla_alba:5.477925):1.038834):22.814547,(Anthus_hodgsoni:13.148574,Anthus_spinoletta:13.148573):16.182734):4.104764):3.658347,(Lonchura_punctulata:4.596406,Lonchura_striata:4.596406):32.498013):2.639082,Chloropsis_hardwickii:39.733501):5.108506):0.308345):4.848233):25.893934):1.298399):2.582975,(Tyto_capensis:73.972870,(Glaucidium_brodiei:47.987991,((Bubo_bubo:34.644390,Asio_flammeus:34.644386):3.652136,(Otus_bakkamoena:15.758358,Otus_scops:15.758358):22.538166):9.691468):25.984871):5.801030):0.381294):3.877357):0.006759):22.147394):0.094867;
	TREE tree_9837 = ((((((Francolinus_pintadeanus:9.744520,Bambusicola_thoracicus:9.744520):4.544802,Pavo_cristatus:14.289322):1.289000,Coturnix_coturnix:15.578321):0.505023,((Phasianus_colchicus:6.328230,((Chrysolophus_amherstiae:0.677756,Chrysolophus_pictus:0.677756):5.192742,(Crossoptilon_auritum:5.723222,Lophura_nycthemera:5.723222):0.147276):0.457732):1.311008,Syrmaticus_ellioti:7.639238):8.444106):66.402855,(Cygnus_columbianus:12.614711,(((Anas_crecca:2.280116,Anas_poecilorhyncha:2.280116):1.238406,(Anas_formosa:3.297707,Anas_clypeata:3.297707):0.220815):2.424595,Aix_galericulata:5.943117):6.671592):69.871490):18.211571,((((((Larus_ridibundus:5.263643,(Larus_crassirostris:2.843477,Larus_argentatus:2.843477):2.420166):19.475189,Brachyramphus_marmoratus:24.738831):44.823921,(Rostratula_benghalensis:66.415970,(((Numenius_arquata:0.136918,Numenius_minutus:0.136918):16.471882,Numenius_phaeopus:16.608799):32.033195,(Tringa_glareola:40.946854,(Scolopax_rusticola:34.227554,Gallinago_gallinago:34.227554):6.719303):7.695139):17.773975):3.146783):4.728954,((Charadrius_dubius:41.975750,Vanellus_vanellus:41.975754):8.963990,Himantopus_himantopus:50.939743):23.351963):10.974348,(((Falco_cherrug:2.979110,Falco_peregrinus:2.979110):78.796326,((((Melopsittacus_undulatus:37.213390,Agapornis_fischeri:37.213390):1.933802,(Psittacula_derbiana:2.529287,Psittacula_alexandri:2.529287):36.617905):5.246509,(Cacatua_galerita:27.878036,Nymphicus_hollandicus:27.878036):16.515665):35.896324,((Pericrocotus_solaris:44.243759,(Oriolus_chinensis:37.502903,(((Urocissa_erythrorhyncha:24.563543,((Corvus_monedula:11.321463,(Corvus_macrorhynchos:8.223322,Corvus_frugilegus:8.223322):3.098140):8.550844,Pica_pica:19.872309):4.691236):7.730309,(Lanius_schach:3.426443,(Lanius_bucephalus:1.926172,Lanius_cristatus:1.926172):1.500272):28.867409):3.002248,Dicrurus_hottentottus:35.296101):2.206805):6.740854):6.968307,(((Remiz_pendulinus:34.439228,Parus_major:34.439224):8.000298,(Alauda_gulgula:37.843143,(((((Locustella_lanceolata:11.714158,Locustella_ochotensis:11.714158):11.072726,(Acrocephalus_aedon:10.412216,Acrocephalus_arundinaceus:10.412216):12.374668):3.848404,((Pomatorhinus_ruficollis:10.274370,Pomatorhinus_erythrogenys:10.274370):10.907675,((Garrulax_canorus:12.853899,((Garrulax_sannio:1.368938,Garrulax_perspicillatus:1.368938):6.858158,Garrulax_pectoralis:8.227096):4.626803):2.467974,Leiothrix_lutea:15.321874):5.860172):5.453243):8.025646,((Hypsipetes_madagascariensis:14.627813,(Hemixos_castanonotus:13.266318,Hypsipetes_mcclellandii:13.266319):1.361496):10.194123,((Pycnonotus_cafer:11.689548,(Pycnonotus_sinensis:9.075319,Pycnonotus_jocosus:9.075318):2.614229):4.105572,Spizixos_semitorques:15.795120):9.026816):9.838997):1.244952,(Phylloscopus_fuscatus:31.874298,Hirundo_rustica:31.874294):4.031589):1.937257):4.596381):3.776867,(((((Sturnus_sericeus:5.522463,Acridotheres_cristatellus:5.522463):2.854110,Sturnus_nigricollis:8.376572):15.425720,Gracula_religiosa:23.802292):10.006412,((((Turdus_hortulorum:9.680752,Turdus_pallidus:9.680752):2.642512,Turdus_merula:12.323264):10.187055,Zoothera_dauma:22.510317):8.135740,(((((Luscinia_calliope:18.316744,(Phoenicurus_auroreus:17.266861,Saxicola_torquatus:17.266859):1.049884):0.632427,(Ficedula_narcissina:2.684982,Ficedula_zanthopygia:2.684982):16.264191):0.173082,Myophonus_caeruleus:19.122253):0.467036,Luscinia_svecica:19.589289):1.851498,((Muscicapa_striata:10.064297,(Muscicapa_dauurica:8.782433,Muscicapa_sibirica:8.782433):1.281864):6.376049,Copsychus_saularis:16.440346):5.000442):9.205272):3.162646):11.663120,(((Lonchura_striata:4.713572,Lonchura_punctulata:4.713572):32.809284,(Passer_montanus:34.915169,(((Eophona_migratoria:21.470585,(Serinus_canaria:11.676802,Carduelis_sinica:11.676801):9.793783):8.581360,(Emberiza_rustica:9.063200,((Emberiza_sulphurata:7.487375,Emberiza_spodocephala:7.487375):1.056695,Emberiza_aureola:8.544070):0.519129):20.988743):4.284421,((Anthus_hodgsoni:11.412145,Anthus_spinoletta:11.412144):11.506483,(Motacilla_cinerea:3.960457,(Motacilla_alba:3.542127,Motacilla_flava:3.542127):0.418330):18.958172):11.417736):0.578802):2.607689):2.445069,Chloropsis_hardwickii:39.967926):5.503901):0.744565):4.995677):29.077957):1.485415):1.749730,((Aviceda_subcristata:47.029110,(Spilornis_cheela:37.553654,(Milvus_milvus:32.037659,Accipiter_nisus:32.037655):5.515993):9.475455):35.003281,((Tyto_capensis:53.548828,(((Otus_bakkamoena:21.318428,Otus_scops:21.318430):21.716740,(Bubo_bubo:36.311386,Asio_flammeus:36.311390):6.723783):6.520852,Glaucidium_brodiei:49.556026):3.992808):27.753069,((Buceros_bicornis:56.586029,Upupa_epops:56.586029):18.754993,((Alcedo_atthis:31.751181,Ceryle_rudis:31.751181):41.611187,Jynx_torquilla:73.362366):1.978657):5.960877):0.730490):1.492780):1.740885):0.060557,((Tachybaptus_ruficollis:73.363678,(Stigmatopelia_chinensis:18.421661,Streptopelia_orientalis:18.421661):54.942024):1.770547,(((Gallinula_chloropus:27.485552,Amaurornis_phoenicurus:27.485554):45.857639,(Cuculus_sparverioides:18.705769,Cuculus_canorus:18.705770):54.637413):0.962428,(Gavia_stellata:70.246696,((Ixobrychus_cinnamomeus:38.662910,(Egretta_garzetta:33.766830,((Nycticorax_nycticorax:29.857372,(Casmerodius_albus:12.521141,Ardea_cinerea:12.521141):17.336231):0.806793,Ardeola_bacchus:30.664167):3.102665):4.896080):28.272270,Phalacrocorax_carbo:66.935181):3.311513):4.058923):0.828615):10.192380):15.371158):6.671748;
	TREE tree_7874 = ((((((Francolinus_pintadeanus:11.397636,Bambusicola_thoracicus:11.397636):3.100801,Pavo_cristatus:14.498437):0.846099,(Syrmaticus_ellioti:7.143691,(((Crossoptilon_auritum:5.273567,Lophura_nycthemera:5.273568):0.823879,(Chrysolophus_pictus:0.852424,Chrysolophus_amherstiae:0.852424):5.245022):0.503700,Phasianus_colchicus:6.601146):0.542545):8.200844):0.492081,Coturnix_coturnix:15.836617):62.045021,(Cygnus_columbianus:17.992334,(((Anas_clypeata:5.039581,Anas_formosa:5.039581):0.632734,(Anas_poecilorhyncha:3.160878,Anas_crecca:3.160878):2.511438):3.807575,Aix_galericulata:9.479891):8.512444):59.889305):21.141140,(((((Gavia_stellata:66.275856,((Ixobrychus_cinnamomeus:39.725197,((Casmerodius_albus:19.235950,Ardea_cinerea:19.235950):10.660215,(Egretta_garzetta:28.613703,(Nycticorax_nycticorax:27.378529,Ardeola_bacchus:27.378531):1.235174):1.282463):9.829033):24.564938,Phalacrocorax_carbo:64.290146):1.985715):2.014532,((Cuculus_canorus:21.217087,Cuculus_sparverioides:21.217087):45.507687,(Gallinula_chloropus:32.128696,Amaurornis_phoenicurus:32.128693):34.596077):1.565612):1.171306,Tachybaptus_ruficollis:69.461693):2.000428,(Streptopelia_orientalis:13.245476,Stigmatopelia_chinensis:13.245476):58.216640):7.901484,(((((Larus_ridibundus:3.005630,(Larus_crassirostris:2.001990,Larus_argentatus:2.001990):1.003639):11.594169,Brachyramphus_marmoratus:14.599798):43.546749,(Rostratula_benghalensis:55.594418,((Numenius_phaeopus:14.620258,(Numenius_arquata:0.106805,Numenius_minutus:0.106805):14.513453):29.168697,(Tringa_glareola:34.782215,(Scolopax_rusticola:28.256893,Gallinago_gallinago:28.256893):6.525322):9.006742):11.805460):2.552129):6.447871,((Vanellus_vanellus:31.040020,Charadrius_dubius:31.040022):7.436806,Himantopus_himantopus:38.476830):26.117588):14.593318,(((Aviceda_subcristata:37.693790,(Spilornis_cheela:32.638432,(Accipiter_nisus:24.789909,Milvus_milvus:24.789909):7.848523):5.055359):38.473129,((Tyto_capensis:60.963730,(Glaucidium_brodiei:37.579697,((Asio_flammeus:28.280022,Bubo_bubo:28.280025):3.904902,(Otus_scops:14.947988,Otus_bakkamoena:14.947987):17.236940):5.394770):23.384033):12.471272,((Buceros_bicornis:52.592896,Upupa_epops:52.592896):13.795037,((Alcedo_atthis:32.842537,Ceryle_rudis:32.842533):32.441910,Jynx_torquilla:65.284447):1.103487):7.047071):2.731916):1.038652,((Falco_cherrug:4.060067,Falco_peregrinus:4.060067):71.693649,((((Agapornis_fischeri:29.989693,Melopsittacus_undulatus:29.989689):1.002255,(Psittacula_derbiana:2.412066,Psittacula_alexandri:2.412066):28.579880):13.191755,(Nymphicus_hollandicus:30.069654,Cacatua_galerita:30.069653):14.114047):30.511822,((Pericrocotus_solaris:38.101524,(((((Lanius_bucephalus:2.438822,Lanius_cristatus:2.438822):1.229343,Lanius_schach:3.668165):20.352879,((((Corvus_macrorhynchos:6.886517,Corvus_frugilegus:6.886517):3.927884,Corvus_monedula:10.814400):4.529029,Pica_pica:15.343430):4.339458,Urocissa_erythrorhyncha:19.682886):4.338154):4.216157,Dicrurus_hottentottus:28.237196):1.943018,Oriolus_chinensis:30.180216):7.921311):9.074002,(((Remiz_pendulinus:34.888180,Parus_major:34.888180):5.897036,(((((Hypsipetes_madagascariensis:15.264656,(Hemixos_castanonotus:14.544409,Hypsipetes_mcclellandii:14.544410):0.720247):10.292849,(((Pycnonotus_sinensis:7.196730,Pycnonotus_jocosus:7.196730):4.329690,Pycnonotus_cafer:11.526420):1.813216,Spizixos_semitorques:13.339636):12.217869):5.149122,(((Pomatorhinus_ruficollis:7.731914,Pomatorhinus_erythrogenys:7.731914):9.656653,(Leiothrix_lutea:12.955609,(Garrulax_canorus:10.912052,((Garrulax_sannio:1.029423,Garrulax_perspicillatus:1.029423):5.459959,Garrulax_pectoralis:6.489382):4.422670):2.043556):4.432958):6.515131,((Acrocephalus_aedon:9.931813,Acrocephalus_arundinaceus:9.931813):10.755458,(Locustella_lanceolata:11.045938,Locustella_ochotensis:11.045938):9.641334):3.216426):6.802928):0.758949,(Phylloscopus_fuscatus:23.252243,Hirundo_rustica:23.252241):8.213333):3.093843,Alauda_gulgula:34.559422):6.225796):0.822302,(((((Sturnus_sericeus:4.496320,Acridotheres_cristatellus:4.496319):1.702083,Sturnus_nigricollis:6.198402):14.736856,Gracula_religiosa:20.935259):5.720678,((((Turdus_hortulorum:7.181298,Turdus_pallidus:7.181298):1.658795,Turdus_merula:8.840093):8.996388,Zoothera_dauma:17.836479):5.350092,((Luscinia_svecica:14.101807,(((Luscinia_calliope:13.335535,(Saxicola_torquatus:12.635358,Phoenicurus_auroreus:12.635359):0.700177):0.292074,(Ficedula_narcissina:1.695181,Ficedula_zanthopygia:1.695181):11.932428):0.119264,Myophonus_caeruleus:13.746875):0.354933):1.452706,((Muscicapa_dauurica:8.112019,(Muscicapa_striata:6.664622,Muscicapa_sibirica:6.664623):1.447397):4.063147,Copsychus_saularis:12.175166):3.379346):7.632060):3.469365):12.996839,(((Lonchura_striata:2.622128,Lonchura_punctulata:2.622128):29.574631,((((Eophona_migratoria:18.984547,(Carduelis_sinica:9.821979,Serinus_canaria:9.821979):9.162569):6.318078,(Emberiza_rustica:9.172596,(Emberiza_aureola:6.826046,(Emberiza_sulphurata:4.609656,Emberiza_spodocephala:4.609656):2.216390):2.346550):16.130030):2.392110,Passer_montanus:27.694735):0.439109,((Anthus_hodgsoni:9.308359,Anthus_spinoletta:9.308360):13.539748,(Motacilla_flava:4.086112,(Motacilla_cinerea:3.427921,Motacilla_alba:3.427921):0.658190):18.761995):5.285738):4.062912):4.188826,Chloropsis_hardwickii:36.385582):3.267195):1.954740):5.568013):27.519991):1.058202):1.451847):1.982164):0.175867):19.659176):20.239506;
	TREE tree_3082 = (((((Syrmaticus_ellioti:13.113213,(Phasianus_colchicus:9.001346,((Crossoptilon_auritum:7.609826,Lophura_nycthemera:7.609826):1.381073,(Chrysolophus_pictus:0.780829,Chrysolophus_amherstiae:0.780829):8.210070):0.010447):4.111866):14.020018,((Francolinus_pintadeanus:15.506613,Bambusicola_thoracicus:15.506612):10.047562,Pavo_cristatus:25.554173):1.579056):1.243125,Coturnix_coturnix:28.376356):44.393730,(Cygnus_columbianus:24.194302,(Aix_galericulata:12.534021,((Anas_clypeata:7.153615,Anas_formosa:7.153615):0.699485,(Anas_crecca:4.241536,Anas_poecilorhyncha:4.241536):3.611564):4.680922):11.660278):48.575787):22.207642,(((Tachybaptus_ruficollis:69.785149,(((Cuculus_sparverioides:14.286513,Cuculus_canorus:14.286513):52.206242,(Amaurornis_phoenicurus:32.130508,Gallinula_chloropus:32.130508):34.362247):1.769956,(Gavia_stellata:64.099174,((((Ardea_cinerea:16.605833,Casmerodius_albus:16.605835):16.830793,(Egretta_garzetta:33.246666,(Nycticorax_nycticorax:29.487366,Ardeola_bacchus:29.487366):3.759300):0.189961):4.767807,Ixobrychus_cinnamomeus:38.204433):22.945284,Phalacrocorax_carbo:61.149715):2.949454):4.163537):1.522432):1.775044,(Streptopelia_orientalis:14.542545,Stigmatopelia_chinensis:14.542546):57.017639):5.750405,((((((Larus_argentatus:2.351855,Larus_crassirostris:2.351855):1.756929,Larus_ridibundus:4.108784):15.165058,Brachyramphus_marmoratus:19.273842):38.078556,(Rostratula_benghalensis:54.999123,((Numenius_phaeopus:16.201326,(Numenius_arquata:0.058376,Numenius_minutus:0.058376):16.142950):22.577190,((Scolopax_rusticola:26.211254,Gallinago_gallinago:26.211254):6.427329,Tringa_glareola:32.638580):6.139933):16.220608):2.353270):7.888893,((Vanellus_vanellus:38.721794,Charadrius_dubius:38.721798):5.170982,Himantopus_himantopus:43.892780):21.348511):11.911750,(((Falco_cherrug:2.692326,Falco_peregrinus:2.692326):70.492340,((((Psittacula_derbiana:3.992069,Psittacula_alexandri:3.992069):37.902828,(Melopsittacus_undulatus:40.429626,Agapornis_fischeri:40.429626):1.465273):7.413276,(Nymphicus_hollandicus:26.385746,Cacatua_galerita:26.385746):22.922428):23.575443,(((((((Lanius_bucephalus:1.800251,Lanius_cristatus:1.800251):1.693235,Lanius_schach:3.493485):26.109699,(Urocissa_erythrorhyncha:22.029337,((Corvus_monedula:10.113469,(Corvus_macrorhynchos:8.243860,Corvus_frugilegus:8.243860):1.869609):6.525023,Pica_pica:16.638491):5.390845):7.573848):2.416881,Dicrurus_hottentottus:32.020065):1.166702,Oriolus_chinensis:33.186768):3.605843,Pericrocotus_solaris:36.792610):8.826780,(((Parus_major:34.820744,Remiz_pendulinus:34.820744):3.452510,(Alauda_gulgula:35.253220,(((((Hemixos_castanonotus:11.923183,Hypsipetes_mcclellandii:11.923183):0.939524,Hypsipetes_madagascariensis:12.862708):10.323499,((Spizixos_semitorques:14.514998,(Pycnonotus_sinensis:8.343597,Pycnonotus_jocosus:8.343596):6.171401):1.580139,Pycnonotus_cafer:16.095139):7.091070):6.255269,(((Locustella_lanceolata:10.030901,Locustella_ochotensis:10.030902):10.647699,(Acrocephalus_aedon:9.810444,Acrocephalus_arundinaceus:9.810445):10.868155):2.342599,((Pomatorhinus_erythrogenys:6.653943,Pomatorhinus_ruficollis:6.653943):6.938719,(((Garrulax_pectoralis:5.684390,(Garrulax_perspicillatus:0.810713,Garrulax_sannio:0.810713):4.873676):2.375795,Garrulax_canorus:8.060184):1.385823,Leiothrix_lutea:9.446007):4.146654):9.428538):6.420277):2.607651,(Phylloscopus_fuscatus:29.478251,Hirundo_rustica:29.478249):2.570876):3.204093):3.020032):3.887079,(((Gracula_religiosa:16.805174,((Sturnus_sericeus:4.104071,Acridotheres_cristatellus:4.104071):1.659096,Sturnus_nigricollis:5.763167):11.042006):6.598097,((Zoothera_dauma:13.405375,((Turdus_pallidus:6.341594,Turdus_hortulorum:6.341595):1.055512,Turdus_merula:7.397106):6.008266):7.025609,((Copsychus_saularis:11.434590,(Muscicapa_sibirica:6.509156,(Muscicapa_striata:5.476266,Muscicapa_dauurica:5.476266):1.032890):4.925433):3.329304,(Luscinia_svecica:12.621483,(Myophonus_caeruleus:12.163435,((Ficedula_zanthopygia:1.692137,Ficedula_narcissina:1.692137):10.214528,(Luscinia_calliope:11.900881,(Phoenicurus_auroreus:10.733475,Saxicola_torquatus:10.733475):1.167406):0.005783):0.256770):0.458048):2.142410):5.667090):2.972287):17.920506,(((Lonchura_striata:3.730696,Lonchura_punctulata:3.730695):32.497330,(Passer_montanus:29.187973,((((Motacilla_flava:3.545600,Motacilla_alba:3.545600):0.395568,Motacilla_cinerea:3.941168):11.960105,(Anthus_hodgsoni:7.563583,Anthus_spinoletta:7.563583):8.337689):12.100412,((Eophona_migratoria:20.464727,(Serinus_canaria:9.668851,Carduelis_sinica:9.668852):10.795874):5.616176,(Emberiza_rustica:10.003516,((Emberiza_spodocephala:5.208970,Emberiza_sulphurata:5.208970):1.474280,Emberiza_aureola:6.683250):3.320266):16.077387):1.920783):1.186287):7.040051):2.940118,Chloropsis_hardwickii:39.168140):2.155634):0.836556):3.459060):27.264227):0.301054):2.646909,((Aviceda_subcristata:36.958710,(Spilornis_cheela:30.838886,(Accipiter_nisus:27.114923,Milvus_milvus:27.114923):3.723963):6.119826):36.248756,((Tyto_capensis:60.834160,(Glaucidium_brodiei:34.142590,((Otus_bakkamoena:14.329482,Otus_scops:14.329481):15.513093,(Asio_flammeus:26.792383,Bubo_bubo:26.792383):3.050192):4.300015):26.691566):11.679691,((Buceros_bicornis:50.877426,Upupa_epops:50.877434):14.294582,((Alcedo_atthis:36.348095,Ceryle_rudis:36.348095):27.139236,Jynx_torquilla:63.487331):1.684681):7.341834):0.693621):2.624113):1.321458):0.157555):17.667135):2.759200;
	TREE tree_1944 = (((((Pavo_cristatus:23.857430,(Bambusicola_thoracicus:16.477705,Francolinus_pintadeanus:16.477707):7.379723):3.464978,Coturnix_coturnix:27.322407):0.226453,(Syrmaticus_ellioti:13.820633,(((Crossoptilon_auritum:8.210838,Lophura_nycthemera:8.210838):1.559016,(Chrysolophus_pictus:1.372601,Chrysolophus_amherstiae:1.372601):8.397253):0.261582,Phasianus_colchicus:10.031436):3.789197):13.728227):49.192413,(Cygnus_columbianus:19.513195,(Aix_galericulata:10.468434,((Anas_crecca:3.367997,Anas_poecilorhyncha:3.367998):2.849908,(Anas_formosa:5.277572,Anas_clypeata:5.277572):0.940333):4.250529):9.044761):57.228081):16.879938,(((((((Larus_crassirostris:1.691764,Larus_argentatus:1.691764):2.250589,Larus_ridibundus:3.942353):13.595575,Brachyramphus_marmoratus:17.537928):32.532501,(Rostratula_benghalensis:47.128567,(((Numenius_arquata:0.195315,Numenius_minutus:0.195315):13.811453,Numenius_phaeopus:14.006768):19.936314,((Gallinago_gallinago:23.629940,Scolopax_rusticola:23.629940):4.509114,Tringa_glareola:28.139053):5.804029):13.185486):2.941862):9.160064,((Vanellus_vanellus:32.831818,Charadrius_dubius:32.831818):9.874488,Himantopus_himantopus:42.706306):16.524191):18.074560,(((Falco_peregrinus:5.016140,Falco_cherrug:5.016139):68.604080,((((Psittacula_derbiana:5.558347,Psittacula_alexandri:5.558347):41.695774,(Agapornis_fischeri:45.748970,Melopsittacus_undulatus:45.748970):1.505152):5.619937,(Nymphicus_hollandicus:33.544678,Cacatua_galerita:33.544678):19.329382):19.077471,((Pericrocotus_solaris:37.012657,(Oriolus_chinensis:24.690857,((((((Corvus_frugilegus:5.841395,Corvus_macrorhynchos:5.841394):2.933195,Corvus_monedula:8.774590):3.310060,Pica_pica:12.084650):4.107681,Urocissa_erythrorhyncha:16.192331):4.395190,(Lanius_schach:2.537372,(Lanius_bucephalus:1.669924,Lanius_cristatus:1.669924):0.867448):18.050150):3.561230,Dicrurus_hottentottus:24.148750):0.542104):12.321800):8.860843,(((Remiz_pendulinus:36.362392,Parus_major:36.362392):2.691287,((((Phylloscopus_fuscatus:25.799065,Hirundo_rustica:25.799065):1.965290,((Acrocephalus_arundinaceus:11.415865,Acrocephalus_aedon:11.415865):14.019835,(Locustella_ochotensis:11.405690,Locustella_lanceolata:11.405689):14.030009):2.328656):4.495012,((((((Garrulax_perspicillatus:1.135207,Garrulax_sannio:1.135207):5.658310,Garrulax_pectoralis:6.793518):3.660837,Garrulax_canorus:10.454354):2.143718,Leiothrix_lutea:12.598073):4.402839,(Pomatorhinus_erythrogenys:9.232800,Pomatorhinus_ruficollis:9.232799):7.768113):14.427070,((((Pycnonotus_sinensis:7.477252,Pycnonotus_jocosus:7.477253):8.741989,Spizixos_semitorques:16.219242):6.241478,Pycnonotus_cafer:22.460720):2.721175,(Hypsipetes_madagascariensis:14.834494,(Hypsipetes_mcclellandii:13.709197,Hemixos_castanonotus:13.709196):1.125297):10.347401):6.246086):0.831387):4.455210,Alauda_gulgula:36.714577):2.339101):2.782344,(((Gracula_religiosa:20.931244,(Sturnus_nigricollis:6.843850,(Sturnus_sericeus:4.788883,Acridotheres_cristatellus:4.788883):2.054967):14.087395):7.322795,((((Turdus_hortulorum:8.382339,Turdus_pallidus:8.382339):2.024258,Turdus_merula:10.406598):8.974171,Zoothera_dauma:19.380768):7.879348,((((Muscicapa_sibirica:7.950178,Muscicapa_striata:7.950178):2.440506,Muscicapa_dauurica:10.390684):5.685077,Copsychus_saularis:16.075760):2.817124,(Luscinia_svecica:16.669510,(((Luscinia_calliope:15.441016,(Ficedula_narcissina:1.968584,Ficedula_zanthopygia:1.968584):13.472432):0.574220,(Phoenicurus_auroreus:15.153018,Saxicola_torquatus:15.153018):0.862217):0.300880,Myophonus_caeruleus:16.316116):0.353393):2.223375):8.367232):0.993922):13.115021,(Chloropsis_hardwickii:38.822361,((((((Motacilla_alba:4.602737,Motacilla_flava:4.602737):0.566725,Motacilla_cinerea:5.169462):13.206223,(Anthus_spinoletta:10.158640,Anthus_hodgsoni:10.158641):8.217046):11.799133,((Eophona_migratoria:16.974640,(Carduelis_sinica:8.541982,Serinus_canaria:8.541983):8.432657):6.568177,(Emberiza_rustica:8.430182,((Emberiza_spodocephala:5.202797,Emberiza_aureola:5.202797):1.047033,Emberiza_sulphurata:6.249830):2.180352):15.112635):6.632002):0.840912,Passer_montanus:31.015732):5.007933,(Lonchura_punctulata:2.576953,Lonchura_striata:2.576953):33.446709):2.798699):2.546695):0.466965):4.037475):26.078032):1.668695):1.700276,((((Buceros_bicornis:51.241318,Upupa_epops:51.241318):13.720539,((Ceryle_rudis:28.603960,Alcedo_atthis:28.603962):34.444336,Jynx_torquilla:63.048298):1.913561):7.941973,(Tyto_capensis:59.679592,(((Bubo_bubo:27.977579,Asio_flammeus:27.977581):4.845855,(Otus_bakkamoena:16.347088,Otus_scops:16.347088):16.476349):4.820533,Glaucidium_brodiei:37.643970):22.035622):13.224240):0.732958,(Aviceda_subcristata:39.298782,(Spilornis_cheela:31.745743,(Accipiter_nisus:27.205482,Milvus_milvus:27.205481):4.540264):7.553037):34.338009):1.683713):1.984552):1.729081,(((Stigmatopelia_chinensis:16.034985,Streptopelia_orientalis:16.034985):53.669029,((Gavia_stellata:65.181458,((Ixobrychus_cinnamomeus:40.703999,((Nycticorax_nycticorax:31.779133,(Ardea_cinerea:17.674656,Casmerodius_albus:17.674656):14.104478):0.285627,(Egretta_garzetta:31.185562,Ardeola_bacchus:31.185562):0.879198):8.639239):23.076727,Phalacrocorax_carbo:63.780727):1.400730):2.404537,((Gallinula_chloropus:32.365299,Amaurornis_phoenicurus:32.365299):25.260008,(Cuculus_canorus:16.523035,Cuculus_sparverioides:16.523035):41.102276):9.960684):2.118023):0.719217,Tachybaptus_ruficollis:70.423233):8.610904):14.587079):5.789262;
	TREE tree_5241 = ((((Syrmaticus_ellioti:9.148302,(Phasianus_colchicus:7.638072,((Chrysolophus_pictus:1.268759,Chrysolophus_amherstiae:1.268759):6.301244,(Crossoptilon_auritum:7.174394,Lophura_nycthemera:7.174394):0.395609):0.068069):1.510231):12.277487,(Coturnix_coturnix:20.792608,((Bambusicola_thoracicus:13.737338,Francolinus_pintadeanus:13.737338):5.866725,Pavo_cristatus:19.604065):1.188544):0.633182):60.467461,(Cygnus_columbianus:14.380337,(((Anas_formosa:4.359015,Anas_clypeata:4.359015):0.612960,(Anas_crecca:2.490267,Anas_poecilorhyncha:2.490267):2.481707):2.348944,Aix_galericulata:7.320918):7.059419):67.512917):25.525280,((((((Larus_ridibundus:4.992025,(Larus_argentatus:2.592195,Larus_crassirostris:2.592195):2.399830):17.712179,Brachyramphus_marmoratus:22.704203):39.270245,(Rostratula_benghalensis:56.184063,(((Numenius_minutus:0.064695,Numenius_arquata:0.064695):17.111988,Numenius_phaeopus:17.176685):27.773357,((Scolopax_rusticola:29.998049,Gallinago_gallinago:29.998049):4.262264,Tringa_glareola:34.260315):10.689730):11.234019):5.790385):8.891784,((Charadrius_dubius:35.713196,Vanellus_vanellus:35.713196):3.076725,Himantopus_himantopus:38.789921):32.076309):10.704263,(((Aviceda_subcristata:38.451126,(Spilornis_cheela:32.080334,(Accipiter_nisus:26.614092,Milvus_milvus:26.614090):5.466244):6.370793):41.548244,(((Buceros_bicornis:58.397060,Upupa_epops:58.397064):9.390119,((Ceryle_rudis:31.695980,Alcedo_atthis:31.695982):34.886848,Jynx_torquilla:66.582832):1.204350):9.442835,(Tyto_capensis:66.527527,(((Asio_flammeus:27.860676,Bubo_bubo:27.860676):3.750186,(Otus_bakkamoena:17.100163,Otus_scops:17.100163):14.510698):5.966628,Glaucidium_brodiei:37.577488):28.950035):10.702491):2.769360):0.289805,((Falco_peregrinus:3.526896,Falco_cherrug:3.526896):73.529099,((((Psittacula_alexandri:2.759782,Psittacula_derbiana:2.759782):31.643242,(Agapornis_fischeri:31.835396,Melopsittacus_undulatus:31.835394):2.567628):13.463011,(Nymphicus_hollandicus:37.756325,Cacatua_galerita:37.756325):10.109707):27.838032,(((((((Lanius_cristatus:2.340383,Lanius_bucephalus:2.340383):1.613584,Lanius_schach:3.953967):27.226305,(Urocissa_erythrorhyncha:25.784035,((Corvus_monedula:11.810046,(Corvus_frugilegus:7.894887,Corvus_macrorhynchos:7.894887):3.915159):7.013955,Pica_pica:18.824001):6.960032):5.396237):4.614264,Dicrurus_hottentottus:35.794537):0.030245,Oriolus_chinensis:35.824780):4.776888,Pericrocotus_solaris:40.601665):7.584698,(((Remiz_pendulinus:34.307049,Parus_major:34.307049):6.569353,(Alauda_gulgula:36.645447,((((Locustella_ochotensis:16.551550,Locustella_lanceolata:16.551552):15.388570,(Acrocephalus_aedon:13.566486,Acrocephalus_arundinaceus:13.566487):18.373632):1.412487,(Hirundo_rustica:31.117634,Phylloscopus_fuscatus:31.117630):2.234975):1.167467,(((Pycnonotus_cafer:14.549797,((Pycnonotus_jocosus:7.118011,Pycnonotus_sinensis:7.118011):6.573850,Spizixos_semitorques:13.691860):0.857936):9.067556,((Hemixos_castanonotus:12.221155,Hypsipetes_mcclellandii:12.221154):2.336450,Hypsipetes_madagascariensis:14.557605):9.059749):7.082024,((Pomatorhinus_ruficollis:10.189121,Pomatorhinus_erythrogenys:10.189123):8.498243,(Leiothrix_lutea:13.133419,(Garrulax_canorus:11.110922,(Garrulax_pectoralis:7.474827,(Garrulax_perspicillatus:0.676954,Garrulax_sannio:0.676954):6.797873):3.636094):2.022498):5.553946):12.012011):3.820697):2.125371):4.230958):2.490083,((((Sturnus_nigricollis:5.826080,(Acridotheres_cristatellus:3.351467,Sturnus_sericeus:3.351467):2.474613):11.946235,Gracula_religiosa:17.772314):5.372284,((Zoothera_dauma:13.698202,(Turdus_merula:6.390817,(Turdus_pallidus:5.060389,Turdus_hortulorum:5.060389):1.330429):7.307384):7.679057,((Copsychus_saularis:10.778527,((Muscicapa_striata:6.308919,Muscicapa_sibirica:6.308919):1.613197,Muscicapa_dauurica:7.922116):2.856411):3.177433,(Luscinia_svecica:12.568034,(Myophonus_caeruleus:12.556138,((Ficedula_narcissina:1.854419,Ficedula_zanthopygia:1.854419):10.593668,(Luscinia_calliope:11.824629,(Saxicola_torquatus:11.615062,Phoenicurus_auroreus:11.615061):0.209567):0.623458):0.108053):0.011895):1.387925):7.421298):1.767340):19.410587,(((Passer_montanus:33.597980,(((Eophona_migratoria:22.451622,(Serinus_canaria:13.866162,Carduelis_sinica:13.866162):8.585461):6.545484,(((Emberiza_sulphurata:4.430757,Emberiza_aureola:4.430757):1.583855,Emberiza_spodocephala:6.014612):3.073592,Emberiza_rustica:9.088204):19.908901):1.746065,(((Motacilla_alba:4.362443,Motacilla_cinerea:4.362443):0.860802,Motacilla_flava:5.223244):19.161924,(Anthus_hodgsoni:14.654526,Anthus_spinoletta:14.654526):9.730643):6.358002):2.854809):1.803353,(Lonchura_striata:2.741470,Lonchura_punctulata:2.741471):32.659863):3.192043,Chloropsis_hardwickii:38.593376):3.961810):0.811300):4.819879):27.517700):1.351929):3.233184):1.281315):0.108261,((((Gavia_stellata:68.865120,(((Egretta_garzetta:34.532284,((Nycticorax_nycticorax:27.482582,Ardeola_bacchus:27.482584):6.018854,(Casmerodius_albus:19.775408,Ardea_cinerea:19.775410):13.726029):1.030846):4.682971,Ixobrychus_cinnamomeus:39.215252):27.325964,Phalacrocorax_carbo:66.541214):2.323900):5.998293,((Gallinula_chloropus:34.313221,Amaurornis_phoenicurus:34.313225):39.520531,(Cuculus_sparverioides:20.137587,Cuculus_canorus:20.137587):53.696175):1.029653):1.030831,Tachybaptus_ruficollis:75.894241):0.557979,(Streptopelia_orientalis:14.044666,Stigmatopelia_chinensis:14.044668):62.407555):5.226532):25.739773):10.506917;
	TREE tree_6654 = (((Coturnix_coturnix:13.788768,((Syrmaticus_ellioti:6.903029,(Phasianus_colchicus:5.160936,((Chrysolophus_pictus:0.911455,Chrysolophus_amherstiae:0.911455):4.030536,(Crossoptilon_auritum:4.628922,Lophura_nycthemera:4.628922):0.313068):0.218945):1.742093):6.453334,((Bambusicola_thoracicus:8.774426,Francolinus_pintadeanus:8.774425):4.229861,Pavo_cristatus:13.004287):0.352077):0.432405):64.874664,(Cygnus_columbianus:15.823511,(((Anas_formosa:4.172349,Anas_clypeata:4.172349):0.532649,(Anas_crecca:3.008619,Anas_poecilorhyncha:3.008619):1.696380):3.333601,Aix_galericulata:8.038600):7.784912):62.839916):11.672009,((((((Larus_ridibundus:4.527566,(Larus_argentatus:2.170418,Larus_crassirostris:2.170418):2.357147):18.048054,Brachyramphus_marmoratus:22.575619):39.262039,(Rostratula_benghalensis:56.427887,(((Numenius_arquata:0.283505,Numenius_minutus:0.283505):12.710043,Numenius_phaeopus:12.993548):28.111034,((Scolopax_rusticola:31.680058,Gallinago_gallinago:31.680058):4.372205,Tringa_glareola:36.052265):5.052320):15.323306):5.409769):9.353898,((Vanellus_vanellus:39.262535,Charadrius_dubius:39.262539):7.390222,Himantopus_himantopus:46.652760):24.538795):12.420491,(((Falco_peregrinus:3.509108,Falco_cherrug:3.509108):77.892090,((((Psittacula_alexandri:0.606763,Psittacula_derbiana:0.606763):27.697338,(Agapornis_fischeri:27.182892,Melopsittacus_undulatus:27.182892):1.121211):16.390051,(Cacatua_galerita:24.135414,Nymphicus_hollandicus:24.135412):20.558743):33.697685,((Pericrocotus_solaris:38.073990,(Oriolus_chinensis:18.670240,((((Lanius_bucephalus:1.055317,Lanius_cristatus:1.055317):1.157782,Lanius_schach:2.213099):13.633854,(((Corvus_monedula:6.118858,(Corvus_macrorhynchos:4.039500,Corvus_frugilegus:4.039501):2.079357):3.170342,Pica_pica:9.289200):3.597607,Urocissa_erythrorhyncha:12.886806):2.960147):2.558901,Dicrurus_hottentottus:18.405855):0.264386):19.403748):10.083948,(((Parus_major:32.416977,Remiz_pendulinus:32.416973):5.126326,((((Hirundo_rustica:30.646683,Phylloscopus_fuscatus:30.646681):0.236874,((Locustella_lanceolata:15.037710,Locustella_ochotensis:15.037709):13.455841,(Acrocephalus_aedon:11.852499,Acrocephalus_arundinaceus:11.852498):16.641052):2.390005):1.295464,(((Pomatorhinus_erythrogenys:8.132957,Pomatorhinus_ruficollis:8.132957):6.992483,(Leiothrix_lutea:11.769328,((Garrulax_pectoralis:6.499666,(Garrulax_perspicillatus:1.024382,Garrulax_sannio:1.024382):5.475285):3.217194,Garrulax_canorus:9.716861):2.052467):3.356113):13.944647,((((Pycnonotus_sinensis:7.403546,Pycnonotus_jocosus:7.403546):3.802938,Pycnonotus_cafer:11.206485):2.683582,Spizixos_semitorques:13.890066):8.692975,((Hemixos_castanonotus:10.949792,Hypsipetes_mcclellandii:10.949792):1.389760,Hypsipetes_madagascariensis:12.339553):10.243488):6.487046):3.108932):3.196978,Alauda_gulgula:35.375999):2.167301):4.215553,((((Sturnus_nigricollis:5.521296,(Sturnus_sericeus:3.704703,Acridotheres_cristatellus:3.704703):1.816592):8.942458,Gracula_religiosa:14.463754):7.131988,((Zoothera_dauma:11.814227,(Turdus_merula:6.992696,(Turdus_pallidus:5.282341,Turdus_hortulorum:5.282341):1.710356):4.821529):6.164891,(((Myophonus_caeruleus:11.869938,((Luscinia_calliope:11.730420,(Ficedula_narcissina:1.991411,Ficedula_zanthopygia:1.991411):9.739009):0.067881,(Phoenicurus_auroreus:11.110461,Saxicola_torquatus:11.110462):0.687839):0.071636):0.054337,Luscinia_svecica:11.924274):1.408425,(Copsychus_saularis:11.471301,((Muscicapa_striata:6.585106,Muscicapa_sibirica:6.585106):0.885174,Muscicapa_dauurica:7.470280):4.001021):1.861399):4.646417):3.616625):19.812033,(Chloropsis_hardwickii:39.096706,((Passer_montanus:30.352640,(((Eophona_migratoria:18.799185,(Carduelis_sinica:10.300558,Serinus_canaria:10.300557):8.498627):6.948915,(Emberiza_rustica:6.931798,(Emberiza_spodocephala:4.934333,(Emberiza_sulphurata:2.254767,Emberiza_aureola:2.254767):2.679565):1.997465):18.816301):4.353427,((Anthus_hodgsoni:10.796865,Anthus_spinoletta:10.796865):11.234162,(Motacilla_cinerea:5.951143,(Motacilla_flava:4.482725,Motacilla_alba:4.482725):1.468418):16.079885):8.070499):0.251112):1.735511,(Lonchura_punctulata:3.342580,Lonchura_striata:3.342580):28.745567):7.008556):2.311069):0.351077):6.399086):30.233904):3.009350):0.546045,(((Tyto_capensis:69.134995,(((Asio_flammeus:29.137581,Bubo_bubo:29.137581):3.786481,(Otus_scops:13.816504,Otus_bakkamoena:13.816504):19.107555):4.679794,Glaucidium_brodiei:37.603855):31.531143):10.291671,((Buceros_bicornis:52.227585,Upupa_epops:52.227585):20.975061,((Alcedo_atthis:41.722145,Ceryle_rudis:41.722145):27.848341,Jynx_torquilla:69.570496):3.632157):6.224022):2.002512,(Aviceda_subcristata:42.306343,(Spilornis_cheela:34.000576,(Accipiter_nisus:29.651178,Milvus_milvus:29.651180):4.349396):8.305765):39.122837):0.518055):1.664811):0.530869,(((Stigmatopelia_chinensis:17.015316,Streptopelia_orientalis:17.015316):60.608383,Tachybaptus_ruficollis:77.623703):2.574147,((Gavia_stellata:70.110809,(((((Casmerodius_albus:23.288658,Ardea_cinerea:23.288658):7.098531,Egretta_garzetta:30.387190):1.431508,(Ardeola_bacchus:31.215822,Nycticorax_nycticorax:31.215824):0.602875):10.375697,Ixobrychus_cinnamomeus:42.194397):23.275688,Phalacrocorax_carbo:65.470085):4.640721):6.581348,((Amaurornis_phoenicurus:42.241619,Gallinula_chloropus:42.241619):29.116806,(Cuculus_sparverioides:18.580387,Cuculus_canorus:18.580387):52.778034):5.333730):3.505698):3.945064):6.192524):19.930035;
	TREE tree_494 = ((((Coturnix_coturnix:15.892756,((((Crossoptilon_auritum:5.479422,Lophura_nycthemera:5.479422):0.649377,(Chrysolophus_amherstiae:0.398830,Chrysolophus_pictus:0.398830):5.729969):0.270929,Phasianus_colchicus:6.399727):1.845599,Syrmaticus_ellioti:8.245326):7.647429):0.406015,((Francolinus_pintadeanus:9.945142,Bambusicola_thoracicus:9.945142):4.032081,Pavo_cristatus:13.977222):2.321548):55.408150,(Cygnus_columbianus:21.378529,(((Anas_crecca:3.756043,Anas_poecilorhyncha:3.756042):2.730129,(Anas_clypeata:5.869870,Anas_formosa:5.869870):0.616302):4.526527,Aix_galericulata:11.012699):10.365829):50.328396):20.908417,(((Stigmatopelia_chinensis:16.420462,Streptopelia_orientalis:16.420462):54.925385,(Tachybaptus_ruficollis:69.577591,(((Gallinula_chloropus:25.788408,Amaurornis_phoenicurus:25.788406):40.553444,(Cuculus_sparverioides:14.713388,Cuculus_canorus:14.713388):51.628456):1.132536,(Gavia_stellata:64.231880,((((Egretta_garzetta:30.341511,Ardeola_bacchus:30.341511):0.514602,(Nycticorax_nycticorax:27.211855,(Ardea_cinerea:15.888815,Casmerodius_albus:15.888815):11.323039):3.644260):5.496305,Ixobrychus_cinnamomeus:36.352421):24.801277,Phalacrocorax_carbo:61.153694):3.078186):3.242503):2.103209):1.768251):9.325864,(((((Larus_ridibundus:3.269849,(Larus_argentatus:2.123691,Larus_crassirostris:2.123691):1.146158):12.508093,Brachyramphus_marmoratus:15.777940):38.023483,(Rostratula_benghalensis:50.174133,((Numenius_phaeopus:13.143947,(Numenius_arquata:0.067716,Numenius_minutus:0.067716):13.076231):26.572819,((Scolopax_rusticola:24.845545,Gallinago_gallinago:24.845547):5.720016,Tringa_glareola:30.565563):9.151203):10.457368):3.627290):7.128579,((Vanellus_vanellus:37.558174,Charadrius_dubius:37.558174):8.046071,Himantopus_himantopus:45.604244):15.325756):17.849909,(((Falco_peregrinus:3.654326,Falco_cherrug:3.654326):72.078232,((((Agapornis_fischeri:16.775106,Melopsittacus_undulatus:16.775108):0.404079,(Psittacula_alexandri:1.331735,Psittacula_derbiana:1.331735):15.847450):8.940202,(Nymphicus_hollandicus:17.159739,Cacatua_galerita:17.159739):8.959649):48.791634,((Pericrocotus_solaris:30.659100,((((Lanius_schach:2.177111,(Lanius_bucephalus:1.323623,Lanius_cristatus:1.323623):0.853487):17.901855,((((Corvus_frugilegus:5.051944,Corvus_macrorhynchos:5.051944):2.628192,Corvus_monedula:7.680137):2.799857,Pica_pica:10.479994):4.509289,Urocissa_erythrorhyncha:14.989283):5.089682):1.585750,Dicrurus_hottentottus:21.664715):0.409296,Oriolus_chinensis:22.074009):8.585089):14.596827,(((Remiz_pendulinus:35.133553,Parus_major:35.133549):3.353314,(Alauda_gulgula:32.902683,(((((Locustella_lanceolata:10.722319,Locustella_ochotensis:10.722319):11.866222,(Acrocephalus_arundinaceus:10.320574,Acrocephalus_aedon:10.320573):12.267969):1.685873,((Pomatorhinus_ruficollis:8.037649,Pomatorhinus_erythrogenys:8.037649):8.723030,(Leiothrix_lutea:12.001013,(Garrulax_canorus:10.426172,((Garrulax_sannio:1.383144,Garrulax_perspicillatus:1.383144):4.771838,Garrulax_pectoralis:6.154982):4.271190):1.574841):4.759665):7.513736):4.105744,(((Hypsipetes_mcclellandii:12.126779,Hemixos_castanonotus:12.126779):0.987788,Hypsipetes_madagascariensis:13.114567):7.572068,(Spizixos_semitorques:13.847473,((Pycnonotus_cafer:6.158825,Pycnonotus_jocosus:6.158825):1.444494,Pycnonotus_sinensis:7.603319):6.244155):6.839161):7.693523):1.089315,(Hirundo_rustica:25.055716,Phylloscopus_fuscatus:25.055717):4.413756):3.433209):5.584182):3.522259,(((((Sturnus_sericeus:4.228757,Acridotheres_cristatellus:4.228757):1.834774,Sturnus_nigricollis:6.063532):11.405281,Gracula_religiosa:17.468813):4.877025,((((Turdus_pallidus:4.362617,Turdus_hortulorum:4.362617):1.376498,Turdus_merula:5.739116):5.335313,Zoothera_dauma:11.074429):5.930699,((Copsychus_saularis:9.784243,((Muscicapa_sibirica:4.830272,Muscicapa_dauurica:4.830272):0.600411,Muscicapa_striata:5.430683):4.353560):1.940690,(Luscinia_svecica:10.831740,(Myophonus_caeruleus:10.257771,((Ficedula_zanthopygia:1.185905,Ficedula_narcissina:1.185905):9.049647,(Luscinia_calliope:10.038534,(Phoenicurus_auroreus:9.036715,Saxicola_torquatus:9.036715):1.001818):0.197019):0.022219):0.573968):0.893193):5.280195):5.340710):19.133480,(Chloropsis_hardwickii:38.143425,((Passer_montanus:28.831884,(((Eophona_migratoria:18.124567,(Serinus_canaria:11.343160,Carduelis_sinica:11.343160):6.781408):6.081256,(Emberiza_rustica:10.109451,(Emberiza_sulphurata:5.179846,(Emberiza_spodocephala:4.264382,Emberiza_aureola:4.264382):0.915464):4.929605):14.096374):3.177791,((Anthus_spinoletta:6.981639,Anthus_hodgsoni:6.981639):9.767399,(Motacilla_cinerea:2.268347,(Motacilla_flava:2.168162,Motacilla_alba:2.168162):0.100185):14.480691):10.634577):1.448270):5.347531,(Lonchura_punctulata:5.556715,Lonchura_striata:5.556714):28.622698):3.964011):3.335892):0.529806):3.246801):29.655098):0.821536):2.391804,((Aviceda_subcristata:36.988655,(Spilornis_cheela:31.082436,(Milvus_milvus:27.856373,Accipiter_nisus:27.856373):3.226064):5.906217):38.298351,(((Buceros_bicornis:57.306480,Upupa_epops:57.306480):9.033597,((Alcedo_atthis:27.488956,Ceryle_rudis:27.488956):38.092686,Jynx_torquilla:65.581642):0.758434):7.544206,(Tyto_capensis:56.308975,(Glaucidium_brodiei:38.813538,((Bubo_bubo:28.905003,Asio_flammeus:28.905003):2.085994,(Otus_scops:17.330797,Otus_bakkamoena:17.330797):13.660200):7.822541):17.495440):17.575304):1.402721):2.837362):0.655546):1.891799):11.943630):10.057186;
	TREE tree_6006 = ((((((Phasianus_colchicus:13.720841,((Chrysolophus_amherstiae:1.916343,Chrysolophus_pictus:1.916343):9.461178,(Crossoptilon_auritum:9.831326,Lophura_nycthemera:9.831326):1.546195):2.343322):2.133074,Syrmaticus_ellioti:15.853916):15.867571,(Pavo_cristatus:29.022572,(Francolinus_pintadeanus:19.559237,Bambusicola_thoracicus:19.559235):9.463336):2.698915):0.612284,Coturnix_coturnix:32.333771):50.274651,(Cygnus_columbianus:15.093419,(Aix_galericulata:8.036819,((Anas_poecilorhyncha:2.526811,Anas_crecca:2.526811):2.580114,(Anas_clypeata:4.089300,Anas_formosa:4.089300):1.017625):2.929894):7.056601):67.515007):24.102419,(((Stigmatopelia_chinensis:16.583361,Streptopelia_orientalis:16.583361):59.509842,(Tachybaptus_ruficollis:74.245010,((Gavia_stellata:61.734253,((Ixobrychus_cinnamomeus:36.400398,(Egretta_garzetta:29.665163,((Ardea_cinerea:17.147308,Casmerodius_albus:17.147308):10.619254,(Nycticorax_nycticorax:25.795238,Ardeola_bacchus:25.795237):1.971324):1.898601):6.735235):22.568340,Phalacrocorax_carbo:58.968735):2.765515):6.986187,((Cuculus_canorus:18.842457,Cuculus_sparverioides:18.842459):47.718113,(Amaurornis_phoenicurus:36.725300,Gallinula_chloropus:36.725300):29.835270):2.159871):5.524566):1.848193):3.436068,(((((Larus_ridibundus:4.037820,(Larus_crassirostris:2.238390,Larus_argentatus:2.238390):1.799430):15.739513,Brachyramphus_marmoratus:19.777332):40.155903,(Rostratula_benghalensis:55.755245,((Numenius_phaeopus:15.497334,(Numenius_minutus:0.048531,Numenius_arquata:0.048531):15.448803):25.678947,((Scolopax_rusticola:28.810516,Gallinago_gallinago:28.810514):3.933700,Tringa_glareola:32.744217):8.432066):14.578963):4.177993):5.694138,((Vanellus_vanellus:35.359398,Charadrius_dubius:35.359398):10.572363,Himantopus_himantopus:45.931763):19.695614):12.046976,(((Falco_peregrinus:4.695272,Falco_cherrug:4.695272):69.561249,((((Psittacula_alexandri:2.227532,Psittacula_derbiana:2.227532):24.452450,(Agapornis_fischeri:25.566784,Melopsittacus_undulatus:25.566780):1.113198):14.658978,(Nymphicus_hollandicus:25.729855,Cacatua_galerita:25.729856):15.609104):31.142015,(((((((Lanius_bucephalus:1.823001,Lanius_cristatus:1.823001):1.357657,Lanius_schach:3.180658):26.022324,((Pica_pica:17.012897,(Corvus_monedula:13.476592,(Corvus_macrorhynchos:7.914902,Corvus_frugilegus:7.914901):5.561691):3.536304):7.324818,Urocissa_erythrorhyncha:24.337715):4.865268):3.879956,Dicrurus_hottentottus:33.082939):0.860991,Oriolus_chinensis:33.943928):9.111162,Pericrocotus_solaris:43.055088):7.154790,(((Remiz_pendulinus:38.675751,Parus_major:38.675751):5.113770,((Hirundo_rustica:31.214254,(((Locustella_ochotensis:12.885827,Locustella_lanceolata:12.885828):15.369434,(Acrocephalus_arundinaceus:13.617978,Acrocephalus_aedon:13.617978):14.637285):2.659576,((Phylloscopus_fuscatus:23.518740,((Leiothrix_lutea:10.459622,(Garrulax_canorus:9.416973,(Garrulax_pectoralis:5.737858,(Garrulax_sannio:1.192730,Garrulax_perspicillatus:1.192730):4.545128):3.679115):1.042649):5.285877,(Pomatorhinus_ruficollis:8.049333,Pomatorhinus_erythrogenys:8.049334):7.696166):7.773241):6.357041,(((Hemixos_castanonotus:12.405914,Hypsipetes_mcclellandii:12.405914):1.054259,Hypsipetes_madagascariensis:13.460175):9.206596,(Pycnonotus_cafer:16.450220,((Pycnonotus_jocosus:8.089966,Pycnonotus_sinensis:8.089966):7.835598,Spizixos_semitorques:15.925564):0.524657):6.216549):7.209013):1.039057):0.299417):6.903727,Alauda_gulgula:38.117981):5.671540):1.424853,(((Gracula_religiosa:16.230091,((Sturnus_sericeus:3.661021,Acridotheres_cristatellus:3.661020):1.636581,Sturnus_nigricollis:5.297602):10.932488):6.249487,(((Turdus_merula:6.460938,(Turdus_hortulorum:5.256575,Turdus_pallidus:5.256575):1.204363):4.584312,Zoothera_dauma:11.045251):8.280134,((Copsychus_saularis:11.067314,((Muscicapa_dauurica:6.381736,Muscicapa_sibirica:6.381737):0.537521,Muscicapa_striata:6.919258):4.148058):2.871287,(Luscinia_svecica:12.986728,(Myophonus_caeruleus:12.756848,((Ficedula_narcissina:1.947235,Ficedula_zanthopygia:1.947235):10.809321,((Phoenicurus_auroreus:11.473960,Saxicola_torquatus:11.473961):0.703238,Luscinia_calliope:12.177198):0.579357):0.000293):0.229879):0.951875):5.386783):3.154193):21.809097,(((Lonchura_striata:4.124236,Lonchura_punctulata:4.124236):32.368942,((((Anthus_hodgsoni:13.876520,Anthus_spinoletta:13.876520):12.145077,(Motacilla_cinerea:5.892248,(Motacilla_flava:5.869995,Motacilla_alba:5.869995):0.022252):20.129349):4.080511,((Eophona_migratoria:22.150970,(Carduelis_sinica:9.356444,Serinus_canaria:9.356445):12.794525):5.538298,(Emberiza_rustica:5.131039,(Emberiza_aureola:3.676057,(Emberiza_spodocephala:3.299771,Emberiza_sulphurata:3.299771):0.376286):1.454983):22.558229):2.412841):3.385718,Passer_montanus:33.487823):3.005350):4.009105,Chloropsis_hardwickii:40.502285):3.786392):0.925701):4.995506):22.271093):1.775550):1.886603,(((Tyto_capensis:66.257988,(((Bubo_bubo:30.832712,Asio_flammeus:30.832708):2.714427,(Otus_scops:16.705656,Otus_bakkamoena:16.705656):16.841480):7.316221,Glaucidium_brodiei:40.863358):25.394627):6.537688,((Buceros_bicornis:58.082836,Upupa_epops:58.082836):5.523264,((Ceryle_rudis:34.122597,Alcedo_atthis:34.122597):26.935917,Jynx_torquilla:61.058517):2.547585):9.189571):2.942070,(Aviceda_subcristata:39.770416,(Spilornis_cheela:33.070930,(Milvus_milvus:27.082054,Accipiter_nisus:27.082052):5.988876):6.699489):35.967323):0.405385):1.531224):1.854915):27.181578):3.661119;
	TREE tree_466 = ((((((Bambusicola_thoracicus:12.115797,Francolinus_pintadeanus:12.115798):3.741603,Pavo_cristatus:15.857401):0.053676,(Syrmaticus_ellioti:7.522703,(((Crossoptilon_auritum:4.908978,Lophura_nycthemera:4.908977):0.623659,(Chrysolophus_pictus:0.505669,Chrysolophus_amherstiae:0.505669):5.026968):0.738466,Phasianus_colchicus:6.271103):1.251600):8.388374):0.707381,Coturnix_coturnix:16.618458):61.480888,(Cygnus_columbianus:16.108009,(((Anas_poecilorhyncha:2.641946,Anas_crecca:2.641946):2.077208,(Anas_formosa:4.308630,Anas_clypeata:4.308630):0.410524):3.818143,Aix_galericulata:8.537297):7.570712):61.991341):20.349340,((((((Larus_ridibundus:3.578565,(Larus_crassirostris:2.322116,Larus_argentatus:2.322116):1.256450):13.406225,Brachyramphus_marmoratus:16.984789):30.676689,(Rostratula_benghalensis:43.192219,((Numenius_phaeopus:9.646143,(Numenius_arquata:0.066305,Numenius_minutus:0.066305):9.579839):20.754019,((Scolopax_rusticola:22.524914,Gallinago_gallinago:22.524916):5.141068,Tringa_glareola:27.665981):2.734179):12.792056):4.469260):13.178999,((Charadrius_dubius:37.153587,Vanellus_vanellus:37.153587):9.214027,Himantopus_himantopus:46.367611):14.472863):21.349953,(((Falco_cherrug:2.812859,Falco_peregrinus:2.812859):76.798538,((((Psittacula_derbiana:3.778416,Psittacula_alexandri:3.778416):30.024794,(Melopsittacus_undulatus:31.096642,Agapornis_fischeri:31.096642):2.706569):15.112953,(Cacatua_galerita:31.714787,Nymphicus_hollandicus:31.714788):17.201374):29.086384,((((((Urocissa_erythrorhyncha:16.588097,((Corvus_monedula:9.463707,(Corvus_macrorhynchos:5.937793,Corvus_frugilegus:5.937793):3.525915):3.074249,Pica_pica:12.537956):4.050141):5.571198,(Lanius_schach:2.812972,(Lanius_bucephalus:1.518063,Lanius_cristatus:1.518063):1.294909):19.346323):2.649344,Dicrurus_hottentottus:24.808640):0.344897,Oriolus_chinensis:25.153536):11.224510,Pericrocotus_solaris:36.378044):12.164570,(((Parus_major:41.140617,Remiz_pendulinus:41.140617):2.217258,(((Hirundo_rustica:33.148819,Phylloscopus_fuscatus:33.148815):1.913340,(((Pycnonotus_cafer:18.374050,(Spizixos_semitorques:16.549288,(Pycnonotus_sinensis:10.022326,Pycnonotus_jocosus:10.022326):6.526963):1.824762):8.526306,((Hemixos_castanonotus:15.279437,Hypsipetes_mcclellandii:15.279436):1.057593,Hypsipetes_madagascariensis:16.337029):10.563327):5.508118,(((Acrocephalus_aedon:9.875952,Acrocephalus_arundinaceus:9.875952):13.908003,(Locustella_ochotensis:11.561607,Locustella_lanceolata:11.561606):12.222348):1.621642,((Pomatorhinus_ruficollis:8.850092,Pomatorhinus_erythrogenys:8.850092):6.517384,(Leiothrix_lutea:11.476140,(Garrulax_canorus:10.092041,((Garrulax_perspicillatus:0.971216,Garrulax_sannio:0.971216):4.564828,Garrulax_pectoralis:5.536044):4.555996):1.384101):3.891335):10.038121):7.002877):2.653683):3.208231,Alauda_gulgula:38.270390):5.087485):0.428296,(((Gracula_religiosa:16.830654,(Sturnus_nigricollis:5.708672,(Sturnus_sericeus:3.736924,Acridotheres_cristatellus:3.736924):1.971748):11.121983):6.557688,((((Turdus_hortulorum:5.855808,Turdus_pallidus:5.855807):1.890019,Turdus_merula:7.745826):6.327286,Zoothera_dauma:14.073112):6.406507,((Copsychus_saularis:11.221483,(Muscicapa_dauurica:6.564949,(Muscicapa_striata:6.379987,Muscicapa_sibirica:6.379986):0.184962):4.656535):2.671109,(Luscinia_svecica:12.771153,((((Ficedula_zanthopygia:2.129165,Ficedula_narcissina:2.129165):10.425819,(Saxicola_torquatus:11.678796,Phoenicurus_auroreus:11.678797):0.876188):0.006462,Luscinia_calliope:12.561447):0.057849,Myophonus_caeruleus:12.619295):0.151858):1.121439):6.587026):2.908722):19.564953,(Chloropsis_hardwickii:39.095966,((Lonchura_striata:4.906444,Lonchura_punctulata:4.906444):31.821110,(Passer_montanus:34.734375,(((Eophona_migratoria:21.166500,(Serinus_canaria:11.876735,Carduelis_sinica:11.876735):9.289766):8.223805,(Emberiza_rustica:6.393915,((Emberiza_sulphurata:3.018031,Emberiza_aureola:3.018031):0.620647,Emberiza_spodocephala:3.638678):2.755237):22.996391):4.359937,((Anthus_spinoletta:11.067369,Anthus_hodgsoni:11.067370):13.548462,(Motacilla_alba:3.308108,(Motacilla_cinerea:3.003775,Motacilla_flava:3.003774):0.304333):21.307724):9.134412):0.984131):1.993177):2.368416):3.857326):0.832876):4.756445):29.459930):1.608848):0.654097,((Aviceda_subcristata:40.527351,(Spilornis_cheela:32.970936,(Milvus_milvus:27.992336,Accipiter_nisus:27.992334):4.978600):7.556418):37.989758,((Tyto_capensis:65.266068,(Glaucidium_brodiei:39.860512,((Bubo_bubo:30.489735,Asio_flammeus:30.489735):2.095202,(Otus_scops:18.307457,Otus_bakkamoena:18.307457):14.277479):7.275576):25.405552):11.655391,((Buceros_bicornis:56.197437,Upupa_epops:56.197433):13.100183,((Ceryle_rudis:31.277472,Alcedo_atthis:31.277470):34.549755,Jynx_torquilla:65.827225):3.470396):7.623836):1.595655):1.748381):1.924939):0.673712,((Tachybaptus_ruficollis:81.043312,(((Cuculus_sparverioides:24.583782,Cuculus_canorus:24.583782):50.832348,(Amaurornis_phoenicurus:27.257692,Gallinula_chloropus:27.257690):48.158440):4.326097,(Gavia_stellata:66.755249,((Ixobrychus_cinnamomeus:40.127098,(Egretta_garzetta:31.943117,((Nycticorax_nycticorax:29.645483,Ardeola_bacchus:29.645483):1.266149,(Ardea_cinerea:16.641338,Casmerodius_albus:16.641336):14.270296):1.031484):8.183980):21.633493,Phalacrocorax_carbo:61.760590):4.994655):12.986982):1.301082):0.360446,(Streptopelia_orientalis:19.468700,Stigmatopelia_chinensis:19.468700):61.935062):1.460387):15.584543):7.607495;
	TREE tree_2109 = (((Coturnix_coturnix:27.784712,((Pavo_cristatus:24.835754,(Bambusicola_thoracicus:20.873859,Francolinus_pintadeanus:20.873859):3.961895):2.511766,((((Chrysolophus_amherstiae:1.756019,Chrysolophus_pictus:1.756019):8.568610,(Crossoptilon_auritum:8.431259,Lophura_nycthemera:8.431259):1.893371):0.824271,Phasianus_colchicus:11.148901):1.807795,Syrmaticus_ellioti:12.956696):14.390826):0.437191):53.238464,(Cygnus_columbianus:31.324976,(Aix_galericulata:15.273230,((Anas_poecilorhyncha:5.724564,Anas_crecca:5.724565):3.722426,(Anas_clypeata:8.082091,Anas_formosa:8.082091):1.364899):5.826239):16.051744):49.698204):32.663403,(((((((Larus_crassirostris:3.651959,Larus_argentatus:3.651959):1.758147,Larus_ridibundus:5.410105):19.755524,Brachyramphus_marmoratus:25.165628):37.682838,(Rostratula_benghalensis:60.662960,((Numenius_phaeopus:12.663084,(Numenius_arquata:0.417608,Numenius_minutus:0.417608):12.245478):34.579334,((Gallinago_gallinago:27.410795,Scolopax_rusticola:27.410793):9.070834,Tringa_glareola:36.481628):10.760789):13.420543):2.185505):5.322856,((Charadrius_dubius:37.506203,Vanellus_vanellus:37.506207):8.203410,Himantopus_himantopus:45.709618):22.461708):23.279167,((((Tyto_capensis:70.311569,(((Asio_flammeus:35.272095,Bubo_bubo:35.272099):5.070519,(Otus_scops:20.893408,Otus_bakkamoena:20.893408):19.449207):7.370468,Glaucidium_brodiei:47.713081):22.598492):17.234970,((Buceros_bicornis:61.438461,Upupa_epops:61.438465):17.353170,((Alcedo_atthis:36.043438,Ceryle_rudis:36.043434):41.205925,Jynx_torquilla:77.249359):1.542273):8.754910):2.390216,(Aviceda_subcristata:51.912769,(Spilornis_cheela:40.884098,(Milvus_milvus:34.402267,Accipiter_nisus:34.402267):6.481834):11.028670):38.023991):0.588758,((Falco_cherrug:3.330557,Falco_peregrinus:3.330557):84.606613,((((Psittacula_derbiana:1.197709,Psittacula_alexandri:1.197709):29.541847,(Agapornis_fischeri:29.968685,Melopsittacus_undulatus:29.968687):0.770870):8.992469,(Nymphicus_hollandicus:24.850245,Cacatua_galerita:24.850246):14.881779):46.729584,(((((((Lanius_cristatus:1.789620,Lanius_bucephalus:1.789620):1.816013,Lanius_schach:3.605633):28.058441,(Urocissa_erythrorhyncha:24.529276,(((Corvus_macrorhynchos:9.290472,Corvus_frugilegus:9.290472):3.208086,Corvus_monedula:12.498558):6.050891,Pica_pica:18.549450):5.979828):7.134798):3.967852,Dicrurus_hottentottus:35.631927):1.462525,Oriolus_chinensis:37.094452):8.467106,Pericrocotus_solaris:45.561562):12.060692,(((Remiz_pendulinus:42.396103,Parus_major:42.396111):3.877932,((((((Spizixos_semitorques:15.261305,(Pycnonotus_sinensis:7.966667,Pycnonotus_jocosus:7.966667):7.294638):1.198169,Pycnonotus_cafer:16.459475):8.983791,(Hypsipetes_madagascariensis:15.449992,(Hypsipetes_mcclellandii:13.437300,Hemixos_castanonotus:13.437300):2.012692):9.993274):5.818140,((((((Garrulax_perspicillatus:1.054090,Garrulax_sannio:1.054090):4.530887,Garrulax_pectoralis:5.584977):3.669714,Garrulax_canorus:9.254692):1.302709,Leiothrix_lutea:10.557400):4.535819,(Pomatorhinus_erythrogenys:7.951672,Pomatorhinus_ruficollis:7.951672):7.141547):7.015029,((Locustella_ochotensis:10.170832,Locustella_lanceolata:10.170832):9.746878,(Acrocephalus_aedon:8.874426,Acrocephalus_arundinaceus:8.874426):11.043283):2.190540):9.153158):0.563484,(Hirundo_rustica:29.041954,Phylloscopus_fuscatus:29.041954):2.782936):4.687661,Alauda_gulgula:36.512550):9.761488):1.435654,(((Gracula_religiosa:24.668596,((Sturnus_sericeus:5.018515,Acridotheres_cristatellus:5.018515):2.446112,Sturnus_nigricollis:7.464627):17.203968):7.749140,((((Turdus_hortulorum:8.206886,Turdus_pallidus:8.206886):2.989814,Turdus_merula:11.196699):8.393738,Zoothera_dauma:19.590437):10.458506,((Copsychus_saularis:16.768118,(Muscicapa_striata:9.805161,(Muscicapa_dauurica:7.939672,Muscicapa_sibirica:7.939672):1.865489):6.962957):4.539668,((Myophonus_caeruleus:18.979658,((Luscinia_calliope:18.545603,(Ficedula_narcissina:2.579083,Ficedula_zanthopygia:2.579083):15.966519):0.090517,(Phoenicurus_auroreus:18.083498,Saxicola_torquatus:18.083500):0.552622):0.343538):0.506966,Luscinia_svecica:19.486624):1.821161):8.741156):2.368795):15.078211,(Chloropsis_hardwickii:42.751358,((Passer_montanus:31.533661,(((Eophona_migratoria:19.929464,(Carduelis_sinica:10.963472,Serinus_canaria:10.963472):8.965993):7.089595,((Emberiza_spodocephala:5.168170,(Emberiza_sulphurata:4.381255,Emberiza_aureola:4.381255):0.786915):2.423622,Emberiza_rustica:7.591793):19.427265):3.151103,((Anthus_hodgsoni:10.390081,Anthus_spinoletta:10.390081):8.812486,((Motacilla_flava:2.605139,Motacilla_alba:2.605139):0.991635,Motacilla_cinerea:3.596774):15.605793):10.967595):1.363497):6.512833,(Lonchura_striata:4.475561,Lonchura_punctulata:4.475561):33.570930):4.704869):4.744587):0.213746):9.912556):28.839359):1.475558):2.588352):0.924970):0.164884,(((((Amaurornis_phoenicurus:33.128529,Gallinula_chloropus:33.128532):38.686367,(Cuculus_canorus:18.386040,Cuculus_sparverioides:18.386042):53.428856):1.585111,(Gavia_stellata:69.490547,((((Nycticorax_nycticorax:25.744438,Ardeola_bacchus:25.744438):3.530312,(Egretta_garzetta:28.538942,(Casmerodius_albus:15.867285,Ardea_cinerea:15.867285):12.671659):0.735808):8.663387,Ixobrychus_cinnamomeus:37.938137):30.974697,Phalacrocorax_carbo:68.912834):0.577710):3.909459):10.334612,Tachybaptus_ruficollis:83.734612):0.289778,(Streptopelia_orientalis:17.158949,Stigmatopelia_chinensis:17.158949):66.865440):7.590978):22.071209):10.936280;
	TREE tree_1197 = (((((Francolinus_pintadeanus:20.434515,Bambusicola_thoracicus:20.434513):4.907281,Pavo_cristatus:25.341797):4.712388,(Coturnix_coturnix:29.614105,(Syrmaticus_ellioti:13.624255,(Phasianus_colchicus:11.207389,((Chrysolophus_pictus:1.421064,Chrysolophus_amherstiae:1.421064):8.332859,(Crossoptilon_auritum:8.609088,Lophura_nycthemera:8.609087):1.144835):1.453466):2.416866):15.989849):0.440079):44.088951,(Cygnus_columbianus:19.229864,(Aix_galericulata:9.377196,((Anas_formosa:4.810320,Anas_clypeata:4.810320):0.958465,(Anas_crecca:3.776917,Anas_poecilorhyncha:3.776917):1.991868):3.608412):9.852667):54.913273):14.643353,((((((Larus_ridibundus:4.738934,(Larus_crassirostris:2.940709,Larus_argentatus:2.940709):1.798225):19.414938,Brachyramphus_marmoratus:24.153873):36.708279,(Rostratula_benghalensis:54.777542,(((Numenius_minutus:0.068562,Numenius_arquata:0.068562):18.138355,Numenius_phaeopus:18.206917):24.847580,(Tringa_glareola:38.195633,(Scolopax_rusticola:29.639383,Gallinago_gallinago:29.639383):8.556249):4.858866):11.723044):6.084606):3.408158,((Vanellus_vanellus:35.182289,Charadrius_dubius:35.182293):7.555746,Himantopus_himantopus:42.738037):21.532269):13.694938,(((Falco_peregrinus:2.097300,Falco_cherrug:2.097300):70.853577,((((Melopsittacus_undulatus:26.017363,Agapornis_fischeri:26.017361):1.126432,(Psittacula_alexandri:2.412429,Psittacula_derbiana:2.412429):24.731363):16.801910,(Nymphicus_hollandicus:28.535414,Cacatua_galerita:28.535416):15.410291):28.400700,((Pericrocotus_solaris:36.293816,(((((Lanius_bucephalus:1.226501,Lanius_cristatus:1.226501):1.062197,Lanius_schach:2.288699):22.098183,(Urocissa_erythrorhyncha:20.333740,((Corvus_monedula:9.440338,(Corvus_frugilegus:6.764101,Corvus_macrorhynchos:6.764101):2.676238):5.812650,Pica_pica:15.252988):5.080751):4.053144):3.611491,Dicrurus_hottentottus:27.998375):2.135096,Oriolus_chinensis:30.133469):6.160343):9.481648,(((Remiz_pendulinus:33.199139,Parus_major:33.199139):5.157660,((((((((Garrulax_pectoralis:6.038622,(Garrulax_perspicillatus:0.834850,Garrulax_sannio:0.834850):5.203772):3.428895,Garrulax_canorus:9.467518):1.819382,Leiothrix_lutea:11.286899):3.581065,(Pomatorhinus_ruficollis:7.419565,Pomatorhinus_erythrogenys:7.419565):7.448399):6.115755,((Acrocephalus_aedon:9.579295,Acrocephalus_arundinaceus:9.579294):9.668469,(Locustella_lanceolata:9.096952,Locustella_ochotensis:9.096952):10.150811):1.735955):7.939350,(((Spizixos_semitorques:13.297336,(Pycnonotus_jocosus:7.259996,Pycnonotus_sinensis:7.259996):6.037339):6.555936,Pycnonotus_cafer:19.853271):2.429116,(Hypsipetes_madagascariensis:12.755023,(Hypsipetes_mcclellandii:11.991281,Hemixos_castanonotus:11.991281):0.763743):9.527364):6.640682):1.619459,(Hirundo_rustica:30.055460,Phylloscopus_fuscatus:30.055462):0.487067):2.884747,Alauda_gulgula:33.427273):4.929525):2.052887,(((Gracula_religiosa:19.226362,(Sturnus_nigricollis:6.267593,(Sturnus_sericeus:4.710065,Acridotheres_cristatellus:4.710065):1.557528):12.958769):6.594730,((((Turdus_pallidus:7.722427,Turdus_hortulorum:7.722427):1.575295,Turdus_merula:9.297722):6.544109,Zoothera_dauma:15.841831):5.136140,((Copsychus_saularis:11.480333,((Muscicapa_striata:6.856243,Muscicapa_sibirica:6.856242):1.078552,Muscicapa_dauurica:7.934794):3.545539):2.565677,(Luscinia_svecica:12.841820,(Myophonus_caeruleus:12.674274,((Luscinia_calliope:12.056595,(Phoenicurus_auroreus:11.384236,Saxicola_torquatus:11.384236):0.672360):0.531410,(Ficedula_narcissina:1.258455,Ficedula_zanthopygia:1.258455):11.329551):0.086270):0.167545):1.204190):6.931962):4.843121):13.420180,(((Lonchura_striata:4.272685,Lonchura_punctulata:4.272685):27.603489,((Passer_montanus:29.123547,((Eophona_migratoria:18.410898,(Serinus_canaria:10.313341,Carduelis_sinica:10.313341):8.097558):7.009634,(((Emberiza_spodocephala:5.815299,Emberiza_aureola:5.815299):0.671874,Emberiza_sulphurata:6.487172):1.521673,Emberiza_rustica:8.008845):17.411686):3.703012):0.260465,(((Motacilla_flava:3.918131,Motacilla_alba:3.918131):0.371992,Motacilla_cinerea:4.290123):15.961986,(Anthus_spinoletta:10.807402,Anthus_hodgsoni:10.807402):9.444707):9.131901):2.492165):3.545952,Chloropsis_hardwickii:35.422127):3.819146):1.168414):5.365774):26.570942):0.604470):1.820115,(((Tyto_capensis:66.639442,(Glaucidium_brodiei:36.964638,((Otus_scops:16.974154,Otus_bakkamoena:16.974152):12.733936,(Asio_flammeus:26.513988,Bubo_bubo:26.513988):3.194103):7.256545):29.674810):6.594388,((Buceros_bicornis:48.497433,Upupa_epops:48.497437):15.757636,((Ceryle_rudis:26.201342,Alcedo_atthis:26.201340):36.330254,Jynx_torquilla:62.531590):1.723480):8.978761):1.131448,(Aviceda_subcristata:41.113258,(Spilornis_cheela:33.890507,(Accipiter_nisus:29.440929,Milvus_milvus:29.440933):4.449576):7.222751):33.252022):0.405709):3.194255):0.000289,((((Gavia_stellata:66.276245,((Ixobrychus_cinnamomeus:37.114666,(((Ardeola_bacchus:26.419300,Nycticorax_nycticorax:26.419302):2.270843,(Ardea_cinerea:18.435942,Casmerodius_albus:18.435940):10.254202):1.542870,Egretta_garzetta:30.233011):6.881653):24.568914,Phalacrocorax_carbo:61.683582):4.592665):2.242571,((Cuculus_canorus:14.660831,Cuculus_sparverioides:14.660831):46.084705,(Amaurornis_phoenicurus:23.138460,Gallinula_chloropus:23.138462):37.607075):7.773280):0.500792,(Stigmatopelia_chinensis:16.806658,Streptopelia_orientalis:16.806658):52.212952):1.159136,Tachybaptus_ruficollis:70.178749):7.786788):10.820953):0.712699;
	TREE tree_408 = ((((((Bambusicola_thoracicus:15.364102,Francolinus_pintadeanus:15.364102):5.705111,Pavo_cristatus:21.069214):2.698461,(Syrmaticus_ellioti:11.644299,(Phasianus_colchicus:9.338646,((Crossoptilon_auritum:7.932243,Lophura_nycthemera:7.932243):0.695264,(Chrysolophus_pictus:1.668582,Chrysolophus_amherstiae:1.668582):6.958925):0.711139):2.305654):12.123374):1.655076,Coturnix_coturnix:25.422752):57.064404,(Cygnus_columbianus:23.409716,(((Anas_clypeata:5.506177,Anas_formosa:5.506177):1.168111,(Anas_crecca:3.819916,Anas_poecilorhyncha:3.819916):2.854373):4.166666,Aix_galericulata:10.840954):12.568762):59.077438):26.429989,((((((Larus_ridibundus:5.148453,(Larus_crassirostris:2.920593,Larus_argentatus:2.920593):2.227860):15.674938,Brachyramphus_marmoratus:20.823391):39.447487,(Rostratula_benghalensis:55.734970,((Numenius_phaeopus:15.955754,(Numenius_arquata:0.442090,Numenius_minutus:0.442090):15.513665):26.870436,(Tringa_glareola:36.894386,(Scolopax_rusticola:31.961958,Gallinago_gallinago:31.961960):4.932425):5.931805):12.908776):4.535916):6.061596,((Charadrius_dubius:34.139729,Vanellus_vanellus:34.139729):7.510977,Himantopus_himantopus:41.650703):24.681774):17.062223,(((((Buceros_bicornis:66.157318,Upupa_epops:66.157318):10.293470,((Alcedo_atthis:32.759716,Ceryle_rudis:32.759720):37.629536,Jynx_torquilla:70.389252):6.061540):4.402876,(Tyto_capensis:64.928307,(((Otus_scops:17.273645,Otus_bakkamoena:17.273645):15.684353,(Asio_flammeus:27.874689,Bubo_bubo:27.874691):5.083308):9.981243,Glaucidium_brodiei:42.939243):21.989059):15.925365):0.162506,(Aviceda_subcristata:43.881191,(Spilornis_cheela:35.485443,(Accipiter_nisus:31.189234,Milvus_milvus:31.189236):4.296206):8.395750):37.134987):1.354337,((Falco_cherrug:4.103878,Falco_peregrinus:4.103878):76.919250,((((Agapornis_fischeri:27.365488,Melopsittacus_undulatus:27.365490):1.643937,(Psittacula_alexandri:1.891372,Psittacula_derbiana:1.891372):27.118053):13.317903,(Nymphicus_hollandicus:25.562860,Cacatua_galerita:25.562860):16.764467):37.922142,(((((((Lanius_cristatus:1.932849,Lanius_bucephalus:1.932849):1.134064,Lanius_schach:3.066913):23.835041,(((Corvus_monedula:9.458242,(Corvus_frugilegus:7.357380,Corvus_macrorhynchos:7.357380):2.100862):6.527821,Pica_pica:15.986063):5.260725,Urocissa_erythrorhyncha:21.246788):5.655166):4.121742,Dicrurus_hottentottus:31.023695):0.209296,Oriolus_chinensis:31.232992):11.131085,Pericrocotus_solaris:42.364075):9.685377,(((Parus_major:38.702358,Remiz_pendulinus:38.702358):6.167720,((((Hirundo_rustica:35.039772,Phylloscopus_fuscatus:35.039776):1.780790,((Acrocephalus_arundinaceus:14.366304,Acrocephalus_aedon:14.366304):18.245119,(Locustella_lanceolata:16.132107,Locustella_ochotensis:16.132109):16.479317):4.209139):0.099192,(((Pomatorhinus_erythrogenys:7.887450,Pomatorhinus_ruficollis:7.887450):7.024499,(Leiothrix_lutea:10.587116,(Garrulax_canorus:9.400126,(Garrulax_pectoralis:5.618391,(Garrulax_sannio:1.100426,Garrulax_perspicillatus:1.100426):4.517964):3.781735):1.186990):4.324833):20.052395,(((Spizixos_semitorques:16.811569,(Pycnonotus_jocosus:8.233092,Pycnonotus_sinensis:8.233092):8.578478):0.979415,Pycnonotus_cafer:17.790985):9.856798,(Hypsipetes_madagascariensis:14.806374,(Hemixos_castanonotus:14.456662,Hypsipetes_mcclellandii:14.456662):0.349712):12.841408):7.316562):1.955410):5.424345,Alauda_gulgula:42.344101):2.525979):3.021818,(((((Sturnus_sericeus:5.194581,Acridotheres_cristatellus:5.194581):1.380896,Sturnus_nigricollis:6.575476):15.357723,Gracula_religiosa:21.933199):9.590026,((Zoothera_dauma:21.986916,((Turdus_hortulorum:8.949978,Turdus_pallidus:8.949978):3.320494,Turdus_merula:12.270472):9.716443):8.179237,(((Muscicapa_striata:9.439754,(Muscicapa_sibirica:8.297215,Muscicapa_dauurica:8.297215):1.142540):5.353949,Copsychus_saularis:14.793703):5.101581,((((Phoenicurus_auroreus:16.101540,Saxicola_torquatus:16.101540):0.943664,(Luscinia_calliope:16.821186,(Ficedula_narcissina:1.517979,Ficedula_zanthopygia:1.517979):15.303208):0.224016):0.823083,Myophonus_caeruleus:17.868286):0.672713,Luscinia_svecica:18.541000):1.354285):10.270869):1.357072):14.972832,(((Lonchura_striata:3.314849,Lonchura_punctulata:3.314850):32.896507,(Passer_montanus:35.077072,(((Anthus_hodgsoni:11.912276,Anthus_spinoletta:11.912276):11.404644,(Motacilla_cinerea:5.301265,(Motacilla_flava:4.188644,Motacilla_alba:4.188644):1.112620):18.015656):10.451836,((Eophona_migratoria:21.589355,(Carduelis_sinica:12.911741,Serinus_canaria:12.911742):8.677614):8.468128,(Emberiza_rustica:8.450864,((Emberiza_spodocephala:5.422037,Emberiza_aureola:5.422037):0.711118,Emberiza_sulphurata:6.133154):2.317709):21.606621):3.711272):1.308313):1.134286):2.776088,Chloropsis_hardwickii:38.987442):7.508614):1.395841):4.157557):28.200016):0.773653):1.347387):1.024189):1.303571,(((Gavia_stellata:69.991608,((Ixobrychus_cinnamomeus:42.535511,(((Ardeola_bacchus:26.284229,Nycticorax_nycticorax:26.284229):4.541195,(Casmerodius_albus:18.483608,Ardea_cinerea:18.483608):12.341816):1.466950,Egretta_garzetta:32.292374):10.243134):26.248798,Phalacrocorax_carbo:68.784309):1.207301):3.216687,((Cuculus_sparverioides:22.288864,Cuculus_canorus:22.288866):47.808224,(Amaurornis_phoenicurus:29.493414,Gallinula_chloropus:29.493416):40.603676):3.111206):2.333266,((Stigmatopelia_chinensis:15.155427,Streptopelia_orientalis:15.155427):56.110718,Tachybaptus_ruficollis:71.266151):4.275414):9.156713):24.218870):9.213529;
	TREE tree_9337 = (((((Pavo_cristatus:20.888617,(Francolinus_pintadeanus:14.504342,Bambusicola_thoracicus:14.504342):6.384276):3.371938,(Syrmaticus_ellioti:10.105054,((Crossoptilon_auritum:7.109409,Lophura_nycthemera:7.109409):0.980068,(Phasianus_colchicus:8.085826,(Chrysolophus_pictus:1.443578,Chrysolophus_amherstiae:1.443578):6.642249):0.003652):2.015577):14.155502):0.910010,Coturnix_coturnix:25.170567):51.225346,(Cygnus_columbianus:17.300814,(Aix_galericulata:8.859554,((Anas_formosa:4.668580,Anas_clypeata:4.668580):0.411170,(Anas_crecca:3.334156,Anas_poecilorhyncha:3.334156):1.745593):3.779805):8.441259):59.095097):14.684170,(((Tachybaptus_ruficollis:77.534103,((Gavia_stellata:65.939758,((((Egretta_garzetta:32.623230,(Casmerodius_albus:20.322552,Ardea_cinerea:20.322552):12.300676):0.475850,(Nycticorax_nycticorax:33.010437,Ardeola_bacchus:33.010433):0.088642):2.055754,Ixobrychus_cinnamomeus:35.154835):29.064245,Phalacrocorax_carbo:64.219078):1.720680):7.853244,((Gallinula_chloropus:26.097458,Amaurornis_phoenicurus:26.097458):40.835537,(Cuculus_canorus:18.969370,Cuculus_sparverioides:18.969368):47.963627):6.860006):3.741100):2.167220,(Streptopelia_orientalis:17.872946,Stigmatopelia_chinensis:17.872946):61.828373):3.426775,(((((Larus_ridibundus:3.694728,(Larus_crassirostris:1.742581,Larus_argentatus:1.742581):1.952147):13.332042,Brachyramphus_marmoratus:17.026770):30.126350,(Rostratula_benghalensis:44.808384,((Numenius_phaeopus:12.537603,(Numenius_arquata:0.041839,Numenius_minutus:0.041839):12.495765):24.750149,((Scolopax_rusticola:25.023209,Gallinago_gallinago:25.023209):5.064574,Tringa_glareola:30.087782):7.199970):7.520632):2.344737):11.147921,((Vanellus_vanellus:34.910469,Charadrius_dubius:34.910473):7.314679,Himantopus_himantopus:42.225151):16.075890):23.619514,(((Aviceda_subcristata:45.474476,(Spilornis_cheela:37.046089,(Accipiter_nisus:30.601576,Milvus_milvus:30.601574):6.444511):8.428390):34.396671,((Tyto_capensis:71.761559,(((Otus_scops:15.135017,Otus_bakkamoena:15.135017):18.115192,(Asio_flammeus:28.340809,Bubo_bubo:28.340809):4.909402):6.482822,Glaucidium_brodiei:39.733036):32.028522):6.677040,((Buceros_bicornis:64.095413,Upupa_epops:64.095413):3.594641,((Ceryle_rudis:27.506195,Alcedo_atthis:27.506195):35.410172,Jynx_torquilla:62.916370):4.773690):10.748537):1.432551):0.597492,((Falco_cherrug:4.005292,Falco_peregrinus:4.005292):73.993095,((((Melopsittacus_undulatus:25.507454,Agapornis_fischeri:25.507454):1.557732,(Psittacula_alexandri:1.454543,Psittacula_derbiana:1.454543):25.610641):19.064175,(Nymphicus_hollandicus:25.845938,Cacatua_galerita:25.845936):20.283424):31.062553,(((((((Lanius_cristatus:1.330736,Lanius_bucephalus:1.330736):0.738738,Lanius_schach:2.069474):19.579145,((((Corvus_macrorhynchos:5.226424,Corvus_frugilegus:5.226424):1.614461,Corvus_monedula:6.840886):4.989555,Pica_pica:11.830441):4.187359,Urocissa_erythrorhyncha:16.017799):5.630821):2.485136,Dicrurus_hottentottus:24.133757):0.737566,Oriolus_chinensis:24.871323):7.637651,Pericrocotus_solaris:32.508972):15.873089,(((Remiz_pendulinus:34.951374,Parus_major:34.951374):5.787925,(((Hirundo_rustica:27.106932,Phylloscopus_fuscatus:27.106930):1.536292,((((Pomatorhinus_ruficollis:6.420503,Pomatorhinus_erythrogenys:6.420503):6.502638,((Garrulax_canorus:7.954205,(Garrulax_pectoralis:4.951925,(Garrulax_perspicillatus:0.839642,Garrulax_sannio:0.839642):4.112283):3.002279):1.379821,Leiothrix_lutea:9.334025):3.589115):6.777203,((Locustella_lanceolata:9.593174,Locustella_ochotensis:9.593174):7.974383,(Acrocephalus_arundinaceus:9.199203,Acrocephalus_aedon:9.199203):8.368355):2.132786):7.765548,((Spizixos_semitorques:13.672842,((Pycnonotus_sinensis:7.186934,Pycnonotus_jocosus:7.186934):3.732815,Pycnonotus_cafer:10.919749):2.753093):7.454854,(Hypsipetes_madagascariensis:12.429630,(Hypsipetes_mcclellandii:11.397851,Hemixos_castanonotus:11.397851):1.031780):8.698065):6.338195):1.177331):3.492488,Alauda_gulgula:32.135712):8.603590):3.487001,(((((Sturnus_sericeus:5.648294,Acridotheres_cristatellus:5.648294):2.740184,Sturnus_nigricollis:8.388478):16.878532,Gracula_religiosa:25.267014):9.125830,((Zoothera_dauma:20.209509,(Turdus_merula:12.015302,(Turdus_pallidus:9.688903,Turdus_hortulorum:9.688904):2.326399):8.194206):11.278518,(((Muscicapa_striata:10.691438,(Muscicapa_dauurica:9.372897,Muscicapa_sibirica:9.372898):1.318539):6.410997,Copsychus_saularis:17.102434):4.614212,((((Ficedula_narcissina:2.621654,Ficedula_zanthopygia:2.621654):15.665978,((Phoenicurus_auroreus:17.100098,Saxicola_torquatus:17.100098):0.919792,Luscinia_calliope:18.019890):0.267743):0.542652,Myophonus_caeruleus:18.830284):0.315952,Luscinia_svecica:19.146236):2.570409):9.771380):2.904815):9.018086,(((((Motacilla_cinerea:4.660817,(Motacilla_alba:3.785830,Motacilla_flava:3.785830):0.874988):14.926457,(Anthus_hodgsoni:10.472028,Anthus_spinoletta:10.472028):9.115247):13.616537,(((Eophona_migratoria:22.192968,(Serinus_canaria:11.631258,Carduelis_sinica:11.631258):10.561710):7.471160,(Emberiza_rustica:9.877904,((Emberiza_sulphurata:5.359444,Emberiza_spodocephala:5.359444):0.982538,Emberiza_aureola:6.341981):3.535923):19.786224):2.378415,Passer_montanus:32.042545):1.161267):2.877396,(Lonchura_striata:4.222013,Lonchura_punctulata:4.222013):31.859196):3.418506,Chloropsis_hardwickii:39.499714):3.911214):0.815373):4.155762):28.809849):0.806473):2.470252):1.451918):1.207538):7.951984):2.741030;
	TREE tree_6617 = (((Coturnix_coturnix:15.624164,((Pavo_cristatus:14.162940,(Bambusicola_thoracicus:10.467512,Francolinus_pintadeanus:10.467511):3.695429):1.021973,(Syrmaticus_ellioti:7.900522,(Phasianus_colchicus:5.927047,((Crossoptilon_auritum:5.077319,Lophura_nycthemera:5.077319):0.756387,(Chrysolophus_pictus:0.895663,Chrysolophus_amherstiae:0.895663):4.938043):0.093342):1.973475):7.284392):0.439250):63.603180,(Cygnus_columbianus:20.298815,(((Anas_poecilorhyncha:2.753448,Anas_crecca:2.753448):2.477144,(Anas_formosa:4.558790,Anas_clypeata:4.558790):0.671802):3.353516,Aix_galericulata:8.584109):11.714706):58.928532):22.767424,((((((Larus_ridibundus:5.443687,(Larus_crassirostris:3.344664,Larus_argentatus:3.344664):2.099024):20.087011,Brachyramphus_marmoratus:25.530697):43.430897,(Rostratula_benghalensis:61.731331,(((Numenius_arquata:0.196347,Numenius_minutus:0.196347):19.225937,Numenius_phaeopus:19.422283):24.142429,(Tringa_glareola:35.930920,(Scolopax_rusticola:30.458328,Gallinago_gallinago:30.458328):5.472595):7.633791):18.166616):7.230263):9.119940,((Vanellus_vanellus:40.395596,Charadrius_dubius:40.395592):14.321756,Himantopus_himantopus:54.717346):23.364185):9.662749,(((Falco_cherrug:4.147437,Falco_peregrinus:4.147437):80.610237,((((Melopsittacus_undulatus:31.479801,Agapornis_fischeri:31.479799):2.077856,(Psittacula_derbiana:2.014068,Psittacula_alexandri:2.014068):31.543587):9.189119,(Cacatua_galerita:34.036064,Nymphicus_hollandicus:34.036068):8.710709):41.168953,((Pericrocotus_solaris:44.603230,((((Lanius_schach:3.222045,(Lanius_cristatus:2.434806,Lanius_bucephalus:2.434806):0.787239):33.195591,(Urocissa_erythrorhyncha:28.062756,((Corvus_monedula:11.767575,(Corvus_frugilegus:9.507062,Corvus_macrorhynchos:9.507062):2.260513):7.442522,Pica_pica:19.210098):8.852660):8.354879):4.408386,Dicrurus_hottentottus:40.826023):0.712749,Oriolus_chinensis:41.538773):3.064457):9.587027,(((Parus_major:43.371693,Remiz_pendulinus:43.371696):4.207713,(Alauda_gulgula:40.129200,((Hirundo_rustica:36.577492,Phylloscopus_fuscatus:36.577496):1.785881,((((Acrocephalus_arundinaceus:13.166358,Acrocephalus_aedon:13.166359):17.809072,(Locustella_ochotensis:14.636785,Locustella_lanceolata:14.636784):16.338648):1.738161,(((Garrulax_canorus:13.967504,(Garrulax_pectoralis:9.011850,(Garrulax_sannio:1.413766,Garrulax_perspicillatus:1.413766):7.598085):4.955653):2.970285,Leiothrix_lutea:16.937790):6.253228,(Pomatorhinus_ruficollis:11.863431,Pomatorhinus_erythrogenys:11.863432):11.327585):9.522576):4.713760,(((Pycnonotus_sinensis:8.902788,Pycnonotus_jocosus:8.902788):9.786519,(Pycnonotus_cafer:13.303116,Spizixos_semitorques:13.303116):5.386191):9.040117,((Hemixos_castanonotus:16.850845,Hypsipetes_mcclellandii:16.850845):1.200523,Hypsipetes_madagascariensis:18.051367):9.678058):9.697929):0.936022):1.765824):7.450206):1.165133,(((((Sturnus_sericeus:5.625927,Acridotheres_cristatellus:5.625927):3.085194,Sturnus_nigricollis:8.711122):17.361938,Gracula_religiosa:26.073061):10.440489,((((Turdus_hortulorum:9.759422,Turdus_pallidus:9.759422):2.010401,Turdus_merula:11.769823):11.307825,Zoothera_dauma:23.077648):10.190592,((Luscinia_svecica:20.632698,(Myophonus_caeruleus:20.224850,((Phoenicurus_auroreus:17.659559,Saxicola_torquatus:17.659559):1.606175,((Ficedula_narcissina:1.840125,Ficedula_zanthopygia:1.840125):17.278002,Luscinia_calliope:19.118126):0.147607):0.959117):0.407848):1.459752,(Copsychus_saularis:17.413004,((Muscicapa_dauurica:9.991268,Muscicapa_sibirica:9.991268):0.982725,Muscicapa_striata:10.973993):6.439010):4.679447):11.175789):3.245310):10.960978,((((((Eophona_migratoria:24.699604,(Carduelis_sinica:12.935255,Serinus_canaria:12.935255):11.764347):6.307035,(Emberiza_rustica:4.678446,(Emberiza_sulphurata:3.593402,(Emberiza_spodocephala:3.348197,Emberiza_aureola:3.348197):0.245205):1.085044):26.328192):3.901770,((Anthus_hodgsoni:11.795441,Anthus_spinoletta:11.795441):10.284358,((Motacilla_flava:4.037133,Motacilla_alba:4.037133):1.514253,Motacilla_cinerea:5.551387):16.528412):12.828609):1.356213,Passer_montanus:36.264618):1.970398,(Lonchura_striata:4.768801,Lonchura_punctulata:4.768801):33.466217):1.983454,Chloropsis_hardwickii:40.218472):7.256056):1.270011):5.445717):29.725475):0.841946):1.176951,((Aviceda_subcristata:50.568794,(Spilornis_cheela:40.438454,(Milvus_milvus:35.103062,Accipiter_nisus:35.103062):5.335394):10.130335):33.816307,((Tyto_capensis:66.027023,(Glaucidium_brodiei:45.346928,((Asio_flammeus:31.808174,Bubo_bubo:31.808172):4.835974,(Otus_scops:19.262774,Otus_bakkamoena:19.262772):17.381374):8.702780):20.680098):14.424672,((Buceros_bicornis:65.881912,Upupa_epops:65.881912):8.833729,((Alcedo_atthis:32.559830,Ceryle_rudis:32.559830):40.269970,Jynx_torquilla:72.829796):1.885841):5.736059):3.933404):1.549527):1.809657):0.279802,(((((Gallinula_chloropus:32.462334,Amaurornis_phoenicurus:32.462330):46.417076,(Cuculus_sparverioides:20.354912,Cuculus_canorus:20.354912):58.524498):0.858785,(Gavia_stellata:74.315842,((Ixobrychus_cinnamomeus:42.634842,(((Casmerodius_albus:21.976498,Ardea_cinerea:21.976498):8.448770,Nycticorax_nycticorax:30.425270):2.815449,(Ardeola_bacchus:32.756443,Egretta_garzetta:32.756447):0.484272):9.394127):27.579590,Phalacrocorax_carbo:70.214432):4.101408):5.422350):1.229164,Tachybaptus_ruficollis:80.967354):2.776228,(Streptopelia_orientalis:16.838043,Stigmatopelia_chinensis:16.838043):66.905540):4.280502):13.970682):5.244611;
	TREE tree_8893 = (((Coturnix_coturnix:24.856323,((Syrmaticus_ellioti:11.068998,((Chrysolophus_pictus:1.176816,Chrysolophus_amherstiae:1.176816):8.119446,((Crossoptilon_auritum:7.626554,Lophura_nycthemera:7.626554):0.566107,Phasianus_colchicus:8.192661):1.103600):1.772737):12.499586,((Bambusicola_thoracicus:17.001776,Francolinus_pintadeanus:17.001778):5.665363,Pavo_cristatus:22.667139):0.901444):1.287740):55.845413,(Cygnus_columbianus:16.706820,(Aix_galericulata:8.084957,((Anas_clypeata:3.864449,Anas_formosa:3.864449):0.946976,(Anas_poecilorhyncha:2.662837,Anas_crecca:2.662837):2.148587):3.273532):8.621864):63.994911):28.183855,((((((Larus_ridibundus:3.380856,(Larus_crassirostris:1.339971,Larus_argentatus:1.339971):2.040885):10.206311,Brachyramphus_marmoratus:13.587166):27.356369,(Rostratula_benghalensis:37.021854,(((Numenius_minutus:0.233879,Numenius_arquata:0.233879):9.479798,Numenius_phaeopus:9.713677):18.018433,(Tringa_glareola:22.912977,(Scolopax_rusticola:19.100481,Gallinago_gallinago:19.100479):3.812495):4.819134):9.289746):3.921678):25.315613,((Charadrius_dubius:38.660271,Vanellus_vanellus:38.660271):9.559397,Himantopus_himantopus:48.219662):18.039482):16.532866,((((Buceros_bicornis:66.549713,Upupa_epops:66.549713):4.774692,((Alcedo_atthis:31.054611,Ceryle_rudis:31.054609):37.132427,Jynx_torquilla:68.187042):3.137366):7.770786,((Aviceda_subcristata:40.646080,(Spilornis_cheela:36.261292,(Milvus_milvus:28.657227,Accipiter_nisus:28.657228):7.604064):4.384788):37.432037,(Tyto_capensis:67.752640,(((Otus_scops:16.743738,Otus_bakkamoena:16.743740):16.704617,(Asio_flammeus:31.393465,Bubo_bubo:31.393465):2.054890):9.334667,Glaucidium_brodiei:42.783020):24.969610):10.325482):1.017076):1.617196,((Falco_cherrug:5.884481,Falco_peregrinus:5.884481):72.297966,((((Agapornis_fischeri:38.415417,Melopsittacus_undulatus:38.415417):0.661412,(Psittacula_alexandri:2.806977,Psittacula_derbiana:2.806977):36.269852):11.568365,(Cacatua_galerita:34.759926,Nymphicus_hollandicus:34.759922):15.885271):25.800909,((Pericrocotus_solaris:31.640099,((((Lanius_schach:2.137330,(Lanius_bucephalus:1.831724,Lanius_cristatus:1.831724):0.305606):18.102726,(((Corvus_monedula:7.867358,(Corvus_frugilegus:5.970475,Corvus_macrorhynchos:5.970475):1.896882):3.444208,Pica_pica:11.311565):4.604037,Urocissa_erythrorhyncha:15.915602):4.324454):3.997215,Dicrurus_hottentottus:24.237274):0.355886,Oriolus_chinensis:24.593157):7.046940):17.113297,(((Remiz_pendulinus:35.966782,Parus_major:35.966782):5.675761,(((Phylloscopus_fuscatus:27.345837,Hirundo_rustica:27.345837):6.581999,(((((((Garrulax_perspicillatus:0.952379,Garrulax_sannio:0.952379):5.582226,Garrulax_pectoralis:6.534606):5.402040,Garrulax_canorus:11.936646):1.638258,Leiothrix_lutea:13.574903):4.979804,(Pomatorhinus_erythrogenys:10.958710,Pomatorhinus_ruficollis:10.958710):7.595997):8.192543,((Acrocephalus_aedon:10.042183,Acrocephalus_arundinaceus:10.042183):14.254013,(Locustella_ochotensis:11.993961,Locustella_lanceolata:11.993961):12.302237):2.451052):6.621510,((Hypsipetes_madagascariensis:16.556692,(Hemixos_castanonotus:15.094822,Hypsipetes_mcclellandii:15.094822):1.461870):8.474622,((Pycnonotus_cafer:14.543043,(Pycnonotus_jocosus:9.555954,Pycnonotus_sinensis:9.555954):4.987088):1.499509,Spizixos_semitorques:16.042551):8.988763):8.337444):0.559077):1.960994,Alauda_gulgula:35.888832):5.753713):2.196826,(((Gracula_religiosa:19.706583,((Sturnus_sericeus:4.770756,Acridotheres_cristatellus:4.770756):2.194725,Sturnus_nigricollis:6.965480):12.741104):4.882728,((Zoothera_dauma:15.748552,(Turdus_merula:8.702155,(Turdus_hortulorum:6.791458,Turdus_pallidus:6.791458):1.910697):7.046396):7.315301,((Copsychus_saularis:13.389898,((Muscicapa_dauurica:7.052164,Muscicapa_sibirica:7.052164):0.595207,Muscicapa_striata:7.647370):5.742527):3.371149,((Myophonus_caeruleus:14.394871,(((Phoenicurus_auroreus:12.260444,Saxicola_torquatus:12.260443):1.673952,Luscinia_calliope:13.934395):0.215901,(Ficedula_narcissina:2.592057,Ficedula_zanthopygia:2.592057):11.558239):0.244573):0.276387,Luscinia_svecica:14.671257):2.089790):6.302805):1.525460):18.661081,(((Lonchura_punctulata:4.645386,Lonchura_striata:4.645386):31.194601,(Passer_montanus:31.045269,((((Motacilla_alba:3.905464,Motacilla_flava:3.905464):1.040274,Motacilla_cinerea:4.945738):17.216900,(Anthus_spinoletta:9.604299,Anthus_hodgsoni:9.604299):12.558340):6.467682,((Eophona_migratoria:20.116751,(Carduelis_sinica:10.972516,Serinus_canaria:10.972516):9.144234):6.670921,((Emberiza_sulphurata:6.938291,(Emberiza_aureola:4.902922,Emberiza_spodocephala:4.902922):2.035368):1.863818,Emberiza_rustica:8.802109):17.985563):1.842649):2.414949):4.794717):3.813519,Chloropsis_hardwickii:39.653503):3.596888):0.588976):4.914026):27.692707):1.736345):2.529941):2.079625):0.455020,((Stigmatopelia_chinensis:15.002117,Streptopelia_orientalis:15.002115):56.078148,(Tachybaptus_ruficollis:70.676300,((Gavia_stellata:64.458595,((((Egretta_garzetta:34.569798,(Ardeola_bacchus:33.220531,Nycticorax_nycticorax:33.220535):1.349263):0.599568,(Casmerodius_albus:20.497242,Ardea_cinerea:20.497242):14.672124):4.602991,Ixobrychus_cinnamomeus:39.772354):19.391006,Phalacrocorax_carbo:59.163364):5.295233):4.347531,((Cuculus_sparverioides:18.946423,Cuculus_canorus:18.946423):46.331944,(Gallinula_chloropus:34.957123,Amaurornis_phoenicurus:34.957123):30.321247):3.527761):1.870170):0.403965):12.166771):25.638556):3.880344;
	TREE tree_1789 = (((((Syrmaticus_ellioti:9.424277,((Crossoptilon_auritum:7.627091,Lophura_nycthemera:7.627090):0.174593,((Chrysolophus_pictus:1.882625,Chrysolophus_amherstiae:1.882625):5.050953,Phasianus_colchicus:6.933578):0.868106):1.622594):11.765852,(Pavo_cristatus:18.942791,(Francolinus_pintadeanus:14.302659,Bambusicola_thoracicus:14.302658):4.640131):2.247338):1.128543,Coturnix_coturnix:22.318674):69.439606,(Cygnus_columbianus:25.377893,(((Anas_poecilorhyncha:4.447547,Anas_crecca:4.447547):3.567369,(Anas_formosa:7.002482,Anas_clypeata:7.002482):1.012434):4.973603,Aix_galericulata:12.988521):12.389373):66.380386):23.010881,(((Tachybaptus_ruficollis:69.965096,(Streptopelia_orientalis:15.517199,Stigmatopelia_chinensis:15.517199):54.447891):1.758124,((Gavia_stellata:63.232109,((((Egretta_garzetta:28.858763,(Ardeola_bacchus:25.350716,Nycticorax_nycticorax:25.350716):3.508049):1.290258,(Casmerodius_albus:14.641935,Ardea_cinerea:14.641934):15.507087):3.821728,Ixobrychus_cinnamomeus:33.970749):27.481514,Phalacrocorax_carbo:61.452263):1.779848):4.457116,((Cuculus_sparverioides:21.099678,Cuculus_canorus:21.099680):44.399467,(Amaurornis_phoenicurus:39.529205,Gallinula_chloropus:39.529205):25.969940):2.190082):4.033988):16.741152,(((((Larus_ridibundus:3.864954,(Larus_argentatus:2.043343,Larus_crassirostris:2.043343):1.821611):13.389223,Brachyramphus_marmoratus:17.254177):33.826721,(Rostratula_benghalensis:47.086899,(((Numenius_arquata:0.065630,Numenius_minutus:0.065630):11.427361,Numenius_phaeopus:11.492990):25.434139,(Tringa_glareola:29.298182,(Gallinago_gallinago:26.093781,Scolopax_rusticola:26.093781):3.204402):7.628948):10.159768):3.993999):10.126852,((Vanellus_vanellus:34.933952,Charadrius_dubius:34.933952):11.521871,Himantopus_himantopus:46.455826):14.751925):26.461956,(((Aviceda_subcristata:42.233166,(Spilornis_cheela:37.478626,(Milvus_milvus:31.924774,Accipiter_nisus:31.924774):5.553847):4.754542):43.769039,((Tyto_capensis:75.728844,(((Otus_scops:18.783184,Otus_bakkamoena:18.783184):19.521025,(Bubo_bubo:35.487259,Asio_flammeus:35.487263):2.816949):5.469096,Glaucidium_brodiei:43.773308):31.955540):9.929234,((Buceros_bicornis:64.248795,Upupa_epops:64.248795):12.812313,((Alcedo_atthis:37.325645,Ceryle_rudis:37.325642):36.332371,Jynx_torquilla:73.658020):3.403089):8.596972):0.344124):0.168130,((Falco_peregrinus:3.775760,Falco_cherrug:3.775760):79.472351,((((Melopsittacus_undulatus:36.043247,Agapornis_fischeri:36.043247):0.701349,(Psittacula_alexandri:2.908263,Psittacula_derbiana:2.908263):33.836334):13.443687,(Nymphicus_hollandicus:31.242441,Cacatua_galerita:31.242439):18.945843):31.579117,(((((((((Corvus_macrorhynchos:8.401385,Corvus_frugilegus:8.401384):2.445126,Corvus_monedula:10.846510):6.460149,Pica_pica:17.306660):6.415594,Urocissa_erythrorhyncha:23.722252):7.701718,(Lanius_schach:4.683424,(Lanius_cristatus:1.631762,Lanius_bucephalus:1.631762):3.051662):26.740545):2.698650,Dicrurus_hottentottus:34.122620):0.586155,Oriolus_chinensis:34.708778):7.825826,Pericrocotus_solaris:42.534603):9.441542,(((Remiz_pendulinus:35.566837,Parus_major:35.566833):6.859666,(((Phylloscopus_fuscatus:29.386427,Hirundo_rustica:29.386425):4.966711,(((Hypsipetes_madagascariensis:13.407280,(Hemixos_castanonotus:12.517723,Hypsipetes_mcclellandii:12.517723):0.889557):9.399710,(Pycnonotus_cafer:20.243286,(Spizixos_semitorques:14.541223,(Pycnonotus_jocosus:6.724413,Pycnonotus_sinensis:6.724413):7.816810):5.702063):2.563704):6.194725,(((Acrocephalus_aedon:8.761919,Acrocephalus_arundinaceus:8.761920):9.065830,(Locustella_lanceolata:9.794108,Locustella_ochotensis:9.794108):8.033641):2.782877,((((Garrulax_pectoralis:6.458058,(Garrulax_perspicillatus:0.660364,Garrulax_sannio:0.660364):5.797694):2.794605,Garrulax_canorus:9.252663):1.738712,Leiothrix_lutea:10.991375):4.601629,(Pomatorhinus_erythrogenys:8.222510,Pomatorhinus_ruficollis:8.222510):7.370494):5.017623):8.391087):5.351423):4.240339,Alauda_gulgula:38.593475):3.833027):2.483855,(((Gracula_religiosa:23.718803,(Sturnus_nigricollis:7.744682,(Sturnus_sericeus:5.261427,Acridotheres_cristatellus:5.261427):2.483255):15.974121):8.005333,((((Turdus_pallidus:9.770154,Turdus_hortulorum:9.770153):1.593604,Turdus_merula:11.363757):8.515823,Zoothera_dauma:19.879581):6.507098,(((Myophonus_caeruleus:16.699432,(Luscinia_calliope:16.617750,((Ficedula_narcissina:1.777532,Ficedula_zanthopygia:1.777532):14.481295,(Phoenicurus_auroreus:14.838789,Saxicola_torquatus:14.838791):1.420036):0.358925):0.081682):0.153541,Luscinia_svecica:16.852974):1.237120,(Copsychus_saularis:14.043652,(Muscicapa_dauurica:10.773234,(Muscicapa_sibirica:9.099029,Muscicapa_striata:9.099029):1.674206):3.270417):4.046442):8.296585):5.337457):12.186517,(((Lonchura_striata:1.912259,Lonchura_punctulata:1.912259):31.589506,(Passer_montanus:31.138706,((((Motacilla_alba:4.522552,Motacilla_flava:4.522552):0.454300,Motacilla_cinerea:4.976851):18.237419,(Anthus_spinoletta:10.307268,Anthus_hodgsoni:10.307269):12.907001):6.243467,((Eophona_migratoria:18.450012,(Serinus_canaria:8.992965,Carduelis_sinica:8.992966):9.457047):8.899888,(((Emberiza_spodocephala:4.717949,Emberiza_aureola:4.717949):1.364784,Emberiza_sulphurata:6.082732):1.620347,Emberiza_rustica:7.703079):19.646822):2.107836):1.680968):2.363060):7.554190,Chloropsis_hardwickii:41.055954):2.854696):0.999706):7.065786):29.791258):1.480717):2.922215):1.499372):0.794661):26.304794):0.654188;
	TREE tree_8710 = (((Coturnix_coturnix:22.812031,((Pavo_cristatus:21.001202,(Francolinus_pintadeanus:14.763486,Bambusicola_thoracicus:14.763487):6.237715):0.937107,(Syrmaticus_ellioti:9.605404,(Phasianus_colchicus:8.441475,((Chrysolophus_pictus:1.523213,Chrysolophus_amherstiae:1.523213):6.745591,(Crossoptilon_auritum:7.129044,Lophura_nycthemera:7.129044):1.139760):0.172672):1.163929):12.332903):0.873721):55.981674,(Cygnus_columbianus:24.070444,(Aix_galericulata:11.405875,((Anas_formosa:6.534061,Anas_clypeata:6.534060):0.406220,(Anas_poecilorhyncha:4.259029,Anas_crecca:4.259029):2.681252):4.465594):12.664568):54.723263):8.673757,((((((Larus_ridibundus:3.861125,(Larus_crassirostris:2.176637,Larus_argentatus:2.176637):1.684488):13.996803,Brachyramphus_marmoratus:17.857927):37.471878,(Rostratula_benghalensis:50.410061,(((Numenius_arquata:0.121729,Numenius_minutus:0.121729):10.668418,Numenius_phaeopus:10.790148):23.809586,((Scolopax_rusticola:22.386742,Gallinago_gallinago:22.386742):8.557814,Tringa_glareola:30.944557):3.655178):15.810327):4.919747):4.001791,((Charadrius_dubius:28.972794,Vanellus_vanellus:28.972794):8.354002,Himantopus_himantopus:37.326797):22.004801):16.536413,(((Falco_peregrinus:3.418228,Falco_cherrug:3.418228):69.255356,((((Psittacula_alexandri:2.901044,Psittacula_derbiana:2.901044):30.924057,(Melopsittacus_undulatus:31.881371,Agapornis_fischeri:31.881371):1.943731):10.781830,(Nymphicus_hollandicus:31.144411,Cacatua_galerita:31.144411):13.462520):27.568457,((Pericrocotus_solaris:29.500780,(Oriolus_chinensis:25.453672,((((Lanius_bucephalus:1.628626,Lanius_cristatus:1.628626):0.895414,Lanius_schach:2.524040):19.356287,(((Corvus_monedula:8.329823,(Corvus_macrorhynchos:5.757551,Corvus_frugilegus:5.757551):2.572271):3.881872,Pica_pica:12.211694):3.592803,Urocissa_erythrorhyncha:15.804498):6.075830):3.032359,Dicrurus_hottentottus:24.912687):0.540987):4.047105):13.629827,(((Remiz_pendulinus:28.774395,Parus_major:28.774393):6.308598,(Alauda_gulgula:31.937262,((Hirundo_rustica:25.273058,Phylloscopus_fuscatus:25.273058):4.235574,((((Hypsipetes_madagascariensis:12.804556,(Hemixos_castanonotus:11.619778,Hypsipetes_mcclellandii:11.619778):1.184778):7.097693,(((Pycnonotus_jocosus:6.790304,Pycnonotus_sinensis:6.790304):4.235952,Pycnonotus_cafer:11.026257):0.965026,Spizixos_semitorques:11.991282):7.910967):6.011459,(((Garrulax_canorus:7.510809,((Garrulax_perspicillatus:0.662468,Garrulax_sannio:0.662468):4.423145,Garrulax_pectoralis:5.085613):2.425197):1.498217,Leiothrix_lutea:9.009027):4.013457,(Pomatorhinus_erythrogenys:7.097833,Pomatorhinus_ruficollis:7.097833):5.924650):12.891226):3.579737,((Locustella_lanceolata:12.401002,Locustella_ochotensis:12.401002):15.458359,(Acrocephalus_aedon:12.542301,Acrocephalus_arundinaceus:12.542302):15.317060):1.634084):0.015185):2.428631):3.145730):2.394670,(((((Sturnus_sericeus:4.154075,Acridotheres_cristatellus:4.154075):2.871109,Sturnus_nigricollis:7.025184):12.277832,Gracula_religiosa:19.303017):5.734307,((Zoothera_dauma:17.127905,((Turdus_pallidus:6.264065,Turdus_hortulorum:6.264065):1.877774,Turdus_merula:8.141839):8.986064):6.016765,(((Myophonus_caeruleus:14.251635,((Ficedula_zanthopygia:2.540464,Ficedula_narcissina:2.540464):11.192382,(Luscinia_calliope:13.249775,(Phoenicurus_auroreus:12.619764,Saxicola_torquatus:12.619765):0.630009):0.483071):0.518788):0.166639,Luscinia_svecica:14.418272):1.258043,(Copsychus_saularis:12.893804,(Muscicapa_striata:7.866043,(Muscicapa_sibirica:7.014147,Muscicapa_dauurica:7.014146):0.851896):5.027762):2.782511):7.468353):1.892653):11.400976,(Chloropsis_hardwickii:33.156551,(((Passer_montanus:22.565525,((Eophona_migratoria:14.119470,(Carduelis_sinica:7.728860,Serinus_canaria:7.728860):6.390610):5.916521,((Emberiza_spodocephala:2.646481,(Emberiza_aureola:2.095740,Emberiza_sulphurata:2.095740):0.550741):1.439021,Emberiza_rustica:4.085501):15.950489):2.529531):2.153529,((Anthus_spinoletta:8.959225,Anthus_hodgsoni:8.959225):8.067610,((Motacilla_flava:1.887161,Motacilla_alba:1.887161):0.772195,Motacilla_cinerea:2.659356):14.367479):7.692215):4.038011,(Lonchura_punctulata:3.527766,Lonchura_striata:3.527766):25.229296):4.399491):3.281746):1.039364):5.652944):29.044783):0.498199):1.656699,((((Buceros_bicornis:58.873528,Upupa_epops:58.873528):7.039137,((Alcedo_atthis:32.218876,Ceryle_rudis:32.218880):31.732746,Jynx_torquilla:63.951626):1.961042):5.646938,(Tyto_capensis:56.510864,(((Otus_scops:15.179498,Otus_bakkamoena:15.179498):14.730527,(Bubo_bubo:26.958405,Asio_flammeus:26.958408):2.951618):4.300331,Glaucidium_brodiei:34.210354):22.300508):15.048739):0.795026,(Aviceda_subcristata:42.467224,(Spilornis_cheela:33.811172,(Accipiter_nisus:27.712818,Milvus_milvus:27.712816):6.098353):8.656052):29.887405):1.975658):1.537727):0.555156,((((Gallinula_chloropus:25.353661,Amaurornis_phoenicurus:25.353661):32.788471,(Cuculus_canorus:13.484241,Cuculus_sparverioides:13.484241):44.657890):6.680143,(Gavia_stellata:61.999680,((Ixobrychus_cinnamomeus:31.967661,(((Ardeola_bacchus:25.466206,Nycticorax_nycticorax:25.466206):0.668062,(Ardea_cinerea:14.295911,Casmerodius_albus:14.295912):11.838356):0.551784,Egretta_garzetta:26.686054):5.281605):28.526833,Phalacrocorax_carbo:60.494492):1.505187):2.822594):4.386956,((Streptopelia_orientalis:17.120319,Stigmatopelia_chinensis:17.120319):51.446869,Tachybaptus_ruficollis:68.567192):0.642041):7.213939):11.044292):15.063392;
	TREE tree_1478 = (((Coturnix_coturnix:20.790916,(((Bambusicola_thoracicus:13.303195,Francolinus_pintadeanus:13.303196):5.002865,Pavo_cristatus:18.306061):1.951080,(((Chrysolophus_amherstiae:0.789411,Chrysolophus_pictus:0.789411):6.885939,((Crossoptilon_auritum:6.871747,Lophura_nycthemera:6.871747):0.695845,Phasianus_colchicus:7.567592):0.107758):1.554403,Syrmaticus_ellioti:9.229753):11.027388):0.533777):58.946487,(Cygnus_columbianus:25.298923,(((Anas_poecilorhyncha:4.428512,Anas_crecca:4.428512):3.416749,(Anas_clypeata:7.257964,Anas_formosa:7.257964):0.587298):5.101223,Aix_galericulata:12.946486):12.352438):54.438484):17.643478,(((((((Larus_argentatus:2.947688,Larus_crassirostris:2.947688):2.767610,Larus_ridibundus:5.715298):17.677025,Brachyramphus_marmoratus:23.392324):39.604210,(Rostratula_benghalensis:57.977455,((Numenius_phaeopus:15.962996,(Numenius_arquata:0.084254,Numenius_minutus:0.084254):15.878740):27.872889,(Tringa_glareola:36.792545,(Gallinago_gallinago:31.372644,Scolopax_rusticola:31.372644):5.419899):7.043340):14.141571):5.019075):4.184970,((Vanellus_vanellus:39.900944,Charadrius_dubius:39.900940):3.991538,Himantopus_himantopus:43.892479):23.289017):14.511662,(((Aviceda_subcristata:44.186588,(Spilornis_cheela:35.607479,(Accipiter_nisus:29.984364,Milvus_milvus:29.984365):5.623116):8.579109):35.140900,(((Buceros_bicornis:59.165077,Upupa_epops:59.165077):9.823695,((Ceryle_rudis:34.964096,Alcedo_atthis:34.964096):28.461220,Jynx_torquilla:63.425312):5.563460):8.254442,(Tyto_capensis:62.284050,(Glaucidium_brodiei:43.371548,((Bubo_bubo:32.997124,Asio_flammeus:32.997124):3.851313,(Otus_bakkamoena:18.449501,Otus_scops:18.449501):18.398937):6.523103):18.912506):14.959171):2.084270):1.148151,((Falco_cherrug:3.500684,Falco_peregrinus:3.500684):74.310417,((((Agapornis_fischeri:21.445122,Melopsittacus_undulatus:21.445122):0.957081,(Psittacula_derbiana:1.331414,Psittacula_alexandri:1.331414):21.070789):14.140463,(Cacatua_galerita:26.128325,Nymphicus_hollandicus:26.128323):10.414345):39.444443,((Pericrocotus_solaris:39.656441,(Oriolus_chinensis:29.043037,(((((Corvus_monedula:9.578740,(Corvus_frugilegus:6.920532,Corvus_macrorhynchos:6.920532):2.658208):6.413145,Pica_pica:15.991884):5.107625,Urocissa_erythrorhyncha:21.099510):5.088844,(Lanius_schach:3.330247,(Lanius_cristatus:1.724753,Lanius_bucephalus:1.724753):1.605494):22.858109):2.248058,Dicrurus_hottentottus:28.436413):0.606624):10.613405):9.205490,(((Remiz_pendulinus:36.926029,Parus_major:36.926025):4.464526,(((((Hypsipetes_madagascariensis:13.753435,(Hemixos_castanonotus:12.423434,Hypsipetes_mcclellandii:12.423434):1.330000):8.706367,(((Pycnonotus_sinensis:6.222137,Pycnonotus_jocosus:6.222137):8.405116,Spizixos_semitorques:14.627253):5.347955,Pycnonotus_cafer:19.975208):2.484595):3.391538,(((Garrulax_canorus:10.213342,(Garrulax_pectoralis:6.788758,(Garrulax_sannio:0.909316,Garrulax_perspicillatus:0.909316):5.879441):3.424584):1.272826,Leiothrix_lutea:11.486169):5.011043,(Pomatorhinus_ruficollis:7.792965,Pomatorhinus_erythrogenys:7.792965):8.704245):9.354130):1.378559,((Phylloscopus_fuscatus:24.440483,Hirundo_rustica:24.440483):2.285977,((Acrocephalus_arundinaceus:12.109967,Acrocephalus_aedon:12.109966):13.110598,(Locustella_lanceolata:11.343155,Locustella_ochotensis:11.343156):13.877409):1.505895):0.503440):4.091343,Alauda_gulgula:31.321241):10.069313):1.728044,(((Gracula_religiosa:19.277985,(Sturnus_nigricollis:6.338865,(Sturnus_sericeus:4.471117,Acridotheres_cristatellus:4.471117):1.867748):12.939120):7.109580,((((Turdus_pallidus:7.267710,Turdus_hortulorum:7.267711):2.280514,Turdus_merula:9.548224):7.654153,Zoothera_dauma:17.202377):6.745525,((Copsychus_saularis:12.858662,(Muscicapa_dauurica:9.494672,(Muscicapa_sibirica:6.651855,Muscicapa_striata:6.651855):2.842816):3.363991):3.965904,((Myophonus_caeruleus:15.208148,((Luscinia_calliope:14.490830,(Phoenicurus_auroreus:13.627331,Saxicola_torquatus:13.627328):0.863501):0.570431,(Ficedula_zanthopygia:1.536181,Ficedula_narcissina:1.536181):13.525081):0.146886):0.240985,Luscinia_svecica:15.449133):1.375433):7.123336):2.439662):16.110571,(Chloropsis_hardwickii:39.592220,((Lonchura_striata:6.679273,Lonchura_punctulata:6.679273):30.907362,((((Anthus_spinoletta:11.989713,Anthus_hodgsoni:11.989714):9.365168,(Motacilla_cinerea:4.692523,(Motacilla_flava:4.386347,Motacilla_alba:4.386347):0.306176):16.662359):9.334957,((Eophona_migratoria:21.282658,(Carduelis_sinica:9.661452,Serinus_canaria:9.661451):11.621205):6.984500,(Emberiza_rustica:7.845924,((Emberiza_aureola:3.649466,Emberiza_sulphurata:3.649466):1.833860,Emberiza_spodocephala:5.483326):2.362597):20.421234):2.422682):3.454827,Passer_montanus:34.144665):3.441970):2.005589):2.905911):0.620464):5.743332):27.125179):1.823987):2.664541):1.217523):0.567127,((Tachybaptus_ruficollis:74.589432,(((Amaurornis_phoenicurus:30.485859,Gallinula_chloropus:30.485859):39.176159,(Cuculus_canorus:17.447231,Cuculus_sparverioides:17.447231):52.214787):2.505400,(Gavia_stellata:66.790970,((((Ardeola_bacchus:24.911072,Egretta_garzetta:24.911072):0.500733,((Ardea_cinerea:13.413022,Casmerodius_albus:13.413021):7.707652,Nycticorax_nycticorax:21.120672):4.291131):6.152664,Ixobrychus_cinnamomeus:31.564468):32.451843,Phalacrocorax_carbo:64.016312):2.774660):5.376448):2.422019):1.801106,(Stigmatopelia_chinensis:18.056244,Streptopelia_orientalis:18.056244):58.334297):5.869744):15.120592):1.108602;
	TREE tree_4165 = ((((((Bambusicola_thoracicus:17.093199,Francolinus_pintadeanus:17.093201):7.761676,Pavo_cristatus:24.854877):2.177969,Coturnix_coturnix:27.032846):0.291711,(Syrmaticus_ellioti:13.185768,((Crossoptilon_auritum:10.342894,Lophura_nycthemera:10.342894):1.909439,(Phasianus_colchicus:11.827337,(Chrysolophus_pictus:1.776796,Chrysolophus_amherstiae:1.776796):10.050542):0.424995):0.933437):14.138787):61.953773,(Cygnus_columbianus:23.174974,(Aix_galericulata:11.600320,((Anas_formosa:6.817638,Anas_clypeata:6.817638):0.526686,(Anas_poecilorhyncha:4.195821,Anas_crecca:4.195821):3.148503):4.255995):11.574654):66.103355):24.454475,((((((Larus_ridibundus:5.967802,(Larus_argentatus:2.130347,Larus_crassirostris:2.130347):3.837455):17.142532,Brachyramphus_marmoratus:23.110332):48.485542,(Rostratula_benghalensis:71.414444,((Numenius_phaeopus:17.123318,(Numenius_arquata:0.706434,Numenius_minutus:0.706434):16.416885):30.077583,((Scolopax_rusticola:34.513233,Gallinago_gallinago:34.513229):6.655108,Tringa_glareola:41.168343):6.032562):24.213549):0.181424):9.010143,((Vanellus_vanellus:42.729412,Charadrius_dubius:42.729412):13.546394,Himantopus_himantopus:56.275799):24.330212):14.139680,((Aviceda_subcristata:47.766838,(Spilornis_cheela:41.578796,(Milvus_milvus:36.185085,Accipiter_nisus:36.185089):5.393708):6.188046):45.673851,(((Buceros_bicornis:63.942657,Upupa_epops:63.942657):18.895691,((Alcedo_atthis:48.955246,Ceryle_rudis:48.955246):29.595247,Jynx_torquilla:78.550491):4.287856):9.656500,((Tyto_capensis:81.424789,(((Bubo_bubo:33.080017,Asio_flammeus:33.080017):4.940289,(Otus_scops:19.864002,Otus_bakkamoena:19.864002):18.156303):11.090137,Glaucidium_brodiei:49.110443):32.314342):10.797553,((Falco_cherrug:3.616244,Falco_peregrinus:3.616244):86.335312,((((Agapornis_fischeri:23.089727,Melopsittacus_undulatus:23.089727):1.373524,(Psittacula_alexandri:2.212775,Psittacula_derbiana:2.212775):22.250477):11.332544,(Nymphicus_hollandicus:22.128685,Cacatua_galerita:22.128685):13.667111):52.339783,((Pericrocotus_solaris:48.535816,(Oriolus_chinensis:44.855927,((((Lanius_cristatus:2.390485,Lanius_bucephalus:2.390485):1.817391,Lanius_schach:4.207877):34.527382,(Urocissa_erythrorhyncha:31.997860,(((Corvus_frugilegus:11.316629,Corvus_macrorhynchos:11.316630):4.701645,Corvus_monedula:16.018274):7.625317,Pica_pica:23.643591):8.354270):6.737399):5.884540,Dicrurus_hottentottus:44.619801):0.236127):3.679895):7.582318,(((Remiz_pendulinus:39.534168,Parus_major:39.534172):5.815332,(Alauda_gulgula:38.773037,(((((((Garrulax_perspicillatus:1.024274,Garrulax_sannio:1.024274):4.652367,Garrulax_pectoralis:5.676640):3.661272,Garrulax_canorus:9.337912):1.340288,Leiothrix_lutea:10.678201):4.464387,(Pomatorhinus_ruficollis:7.963986,Pomatorhinus_erythrogenys:7.963986):7.178601):20.290659,((((Pycnonotus_sinensis:9.837416,Pycnonotus_jocosus:9.837416):3.398424,Pycnonotus_cafer:13.235839):4.362792,Spizixos_semitorques:17.598633):12.071653,(Hypsipetes_madagascariensis:17.754311,(Hemixos_castanonotus:17.174742,Hypsipetes_mcclellandii:17.174742):0.579571):11.915973):5.762959):0.755679,(((Acrocephalus_arundinaceus:15.348874,Acrocephalus_aedon:15.348875):17.918976,(Locustella_ochotensis:18.092957,Locustella_lanceolata:18.092957):15.174896):1.434563,(Phylloscopus_fuscatus:33.680813,Hirundo_rustica:33.680817):1.021603):1.486509):2.584114):6.576467):2.414344,((((Sturnus_nigricollis:7.587994,(Acridotheres_cristatellus:5.333291,Sturnus_sericeus:5.333292):2.254703):15.253143,Gracula_religiosa:22.841139):9.553331,((((Turdus_hortulorum:9.121761,Turdus_pallidus:9.121761):1.471285,Turdus_merula:10.593046):9.821069,Zoothera_dauma:20.414114):6.853153,((Luscinia_svecica:16.883633,((((Saxicola_torquatus:14.652369,Phoenicurus_auroreus:14.652369):1.844384,Luscinia_calliope:16.496754):0.008742,(Ficedula_zanthopygia:1.227495,Ficedula_narcissina:1.227495):15.278001):0.248982,Myophonus_caeruleus:16.754477):0.129156):2.128654,(Copsychus_saularis:15.314843,((Muscicapa_dauurica:7.331171,Muscicapa_sibirica:7.331172):0.764812,Muscicapa_striata:8.095984):7.218859):3.697445):8.254981):5.127200):14.067954,(Chloropsis_hardwickii:42.535755,((Lonchura_punctulata:7.947563,Lonchura_striata:7.947562):31.531012,((((Eophona_migratoria:18.848293,(Serinus_canaria:10.917769,Carduelis_sinica:10.917769):7.930523):9.428399,((Emberiza_sulphurata:2.651192,(Emberiza_spodocephala:2.511458,Emberiza_aureola:2.511458):0.139734):0.739870,Emberiza_rustica:3.391062):24.885628):6.012326,(((Motacilla_flava:3.734805,Motacilla_alba:3.734805):0.164482,Motacilla_cinerea:3.899287):22.750282,(Anthus_spinoletta:11.406454,Anthus_hodgsoni:11.406455):15.243116):7.639447):2.326911,Passer_montanus:36.615925):2.862646):3.057178):3.926670):1.301426):8.354291):32.017441):1.815979):2.270783):0.272506):0.945847):1.305003):0.412749,((((Cuculus_sparverioides:25.320650,Cuculus_canorus:25.320650):59.970924,(Amaurornis_phoenicurus:47.116192,Gallinula_chloropus:47.116199):38.175377):2.454317,(Gavia_stellata:74.281876,((Ixobrychus_cinnamomeus:37.806694,(Egretta_garzetta:29.911674,(((Ardea_cinerea:18.214857,Casmerodius_albus:18.214857):8.587776,Ardeola_bacchus:26.802635):1.698874,Nycticorax_nycticorax:28.501507):1.410166):7.895026):33.312717,Phalacrocorax_carbo:71.119415):3.162454):13.464018):2.948607,(Tachybaptus_ruficollis:87.812973,(Streptopelia_orientalis:21.669182,Stigmatopelia_chinensis:21.669182):66.143791):2.881524):4.463951):18.574360):2.181474;
	TREE tree_5230 = ((((((Phasianus_colchicus:9.733659,((Crossoptilon_auritum:8.551380,Lophura_nycthemera:8.551380):0.601509,(Chrysolophus_amherstiae:1.236905,Chrysolophus_pictus:1.236905):7.915985):0.580769):2.242551,Syrmaticus_ellioti:11.976211):13.602872,(Pavo_cristatus:22.149529,(Bambusicola_thoracicus:16.193279,Francolinus_pintadeanus:16.193277):5.956251):3.429553):1.191790,Coturnix_coturnix:26.770872):51.930649,(Cygnus_columbianus:11.597635,(((Anas_formosa:2.948500,Anas_clypeata:2.948500):0.588317,(Anas_crecca:1.984146,Anas_poecilorhyncha:1.984146):1.552672):2.399080,Aix_galericulata:5.935897):5.661739):67.103889):21.147961,(((Stigmatopelia_chinensis:14.603774,Streptopelia_orientalis:14.603775):57.223709,((((Amaurornis_phoenicurus:42.161461,Gallinula_chloropus:42.161461):23.670649,(Cuculus_canorus:20.113108,Cuculus_sparverioides:20.113110):45.719002):2.995410,(Gavia_stellata:66.068588,(((Egretta_garzetta:35.342232,(Ardeola_bacchus:33.164936,((Casmerodius_albus:17.481609,Ardea_cinerea:17.481609):14.028195,Nycticorax_nycticorax:31.509806):1.655132):2.177295):6.387309,Ixobrychus_cinnamomeus:41.729542):20.305996,Phalacrocorax_carbo:62.035538):4.033048):2.758935):2.237417,Tachybaptus_ruficollis:71.064934):0.762547):6.855537,(((((Larus_ridibundus:5.108547,(Larus_argentatus:2.833461,Larus_crassirostris:2.833461):2.275086):20.116098,Brachyramphus_marmoratus:25.224648):37.111790,(Rostratula_benghalensis:54.477264,((Numenius_phaeopus:18.021027,(Numenius_arquata:0.421910,Numenius_minutus:0.421910):17.599115):23.343508,(Tringa_glareola:34.343906,(Scolopax_rusticola:26.338612,Gallinago_gallinago:26.338612):8.005298):7.020623):13.112730):7.859177):2.825192,((Vanellus_vanellus:34.716557,Charadrius_dubius:34.716553):5.732423,Himantopus_himantopus:40.448978):24.712652):11.864257,((((Tyto_capensis:65.667770,(((Asio_flammeus:28.646631,Bubo_bubo:28.646631):3.933524,(Otus_scops:15.262047,Otus_bakkamoena:15.262047):17.318108):5.914374,Glaucidium_brodiei:38.494530):27.173239):8.444433,(Aviceda_subcristata:41.917530,(Spilornis_cheela:35.045525,(Accipiter_nisus:30.804401,Milvus_milvus:30.804398):4.241125):6.872009):32.194672):0.575336,((Buceros_bicornis:56.294773,Upupa_epops:56.294773):13.925498,((Alcedo_atthis:29.605864,Ceryle_rudis:29.605862):38.241592,Jynx_torquilla:67.847458):2.372816):4.467268):0.955409,((Falco_cherrug:2.539932,Falco_peregrinus:2.539931):71.912430,((((Psittacula_alexandri:2.207432,Psittacula_derbiana:2.207432):27.771347,(Agapornis_fischeri:29.048164,Melopsittacus_undulatus:29.048168):0.930613):13.244028,(Nymphicus_hollandicus:31.116222,Cacatua_galerita:31.116220):12.106586):30.120951,(((((((Lanius_cristatus:2.117508,Lanius_bucephalus:2.117508):0.972154,Lanius_schach:3.089663):21.959255,((Pica_pica:16.891245,((Corvus_frugilegus:7.776175,Corvus_macrorhynchos:7.776175):3.451999,Corvus_monedula:11.228174):5.663072):3.563932,Urocissa_erythrorhyncha:20.455177):4.593740):4.699032,Dicrurus_hottentottus:29.747950):1.365113,Oriolus_chinensis:31.113060):5.143735,Pericrocotus_solaris:36.256798):11.034697,(((Remiz_pendulinus:32.310036,Parus_major:32.310036):7.511917,(Alauda_gulgula:36.139305,(((Hirundo_rustica:28.586470,Phylloscopus_fuscatus:28.586472):1.501706,((Locustella_ochotensis:13.206903,Locustella_lanceolata:13.206903):15.648221,(Acrocephalus_arundinaceus:12.205808,Acrocephalus_aedon:12.205808):16.649317):1.233051):1.345269,((((Hemixos_castanonotus:11.581774,Hypsipetes_mcclellandii:11.581773):0.689907,Hypsipetes_madagascariensis:12.271682):11.293085,(((Pycnonotus_cafer:1.009960,Pycnonotus_sinensis:1.009960):7.396650,Pycnonotus_jocosus:8.406610):5.174761,Spizixos_semitorques:13.581370):9.983396):6.480188,(((((Garrulax_sannio:1.824019,Garrulax_perspicillatus:1.824019):5.647397,Garrulax_pectoralis:7.471416):4.723809,Garrulax_canorus:12.195225):3.059847,Leiothrix_lutea:15.255071):4.396302,(Pomatorhinus_erythrogenys:11.100353,Pomatorhinus_ruficollis:11.100354):8.551020):10.393579):1.388492):4.705855):3.682651):1.532512,(((Gracula_religiosa:19.549509,(Sturnus_nigricollis:6.890643,(Sturnus_sericeus:4.548565,Acridotheres_cristatellus:4.548565):2.342078):12.658866):7.639960,(((Turdus_merula:8.127287,(Turdus_pallidus:6.063478,Turdus_hortulorum:6.063478):2.063809):7.979496,Zoothera_dauma:16.106783):8.783077,(((Muscicapa_striata:8.590834,(Muscicapa_dauurica:7.879992,Muscicapa_sibirica:7.879992):0.710843):5.928806,Copsychus_saularis:14.519642):4.080348,(((((Phoenicurus_auroreus:15.115241,Saxicola_torquatus:15.115240):0.351811,Luscinia_calliope:15.467052):0.249974,(Ficedula_zanthopygia:2.757518,Ficedula_narcissina:2.757518):12.959508):0.474055,Myophonus_caeruleus:16.191080):0.562547,Luscinia_svecica:16.753628):1.846359):6.289872):2.299609):12.074196,(((Passer_montanus:31.043758,(((Eophona_migratoria:22.157251,(Carduelis_sinica:12.171238,Serinus_canaria:12.171238):9.986013):5.368058,(((Emberiza_aureola:4.334941,Emberiza_spodocephala:4.334941):2.100593,Emberiza_sulphurata:6.435534):1.615665,Emberiza_rustica:8.051199):19.474112):2.177289,(((Motacilla_flava:2.632311,Motacilla_alba:2.632311):0.987480,Motacilla_cinerea:3.619792):20.487022,(Anthus_hodgsoni:9.112019,Anthus_spinoletta:9.112019):14.994795):5.595786):1.341160):1.743105,(Lonchura_punctulata:6.333365,Lonchura_striata:6.333365):26.453497):3.026102,Chloropsis_hardwickii:35.812965):3.450701):2.090797):5.937031):26.052263):1.108600):1.190589):1.382941):1.657133):21.166464):0.563620;
	TREE tree_9037 = (((((Syrmaticus_ellioti:11.386927,(Phasianus_colchicus:9.619566,((Chrysolophus_pictus:1.414074,Chrysolophus_amherstiae:1.414074):7.536584,(Crossoptilon_auritum:7.533482,Lophura_nycthemera:7.533482):1.417176):0.668908):1.767360):14.218969,((Bambusicola_thoracicus:16.123898,Francolinus_pintadeanus:16.123898):8.520938,Pavo_cristatus:24.644836):0.961060):1.838352,Coturnix_coturnix:27.444248):57.797447,(Cygnus_columbianus:21.078472,(Aix_galericulata:11.271884,((Anas_formosa:5.661372,Anas_clypeata:5.661373):0.892525,(Anas_poecilorhyncha:3.738447,Anas_crecca:3.738447):2.815451):4.717986):9.806589):64.163223):16.658850,((((((Larus_ridibundus:6.151365,(Larus_argentatus:3.199657,Larus_crassirostris:3.199657):2.951708):20.656044,Brachyramphus_marmoratus:26.807411):35.376896,(Rostratula_benghalensis:60.727177,((Numenius_phaeopus:19.369621,(Numenius_arquata:0.479111,Numenius_minutus:0.479111):18.890512):21.981655,(Tringa_glareola:36.309376,(Scolopax_rusticola:31.637781,Gallinago_gallinago:31.637781):4.671594):5.041904):19.375896):1.457130):4.286421,((Charadrius_dubius:36.697945,Vanellus_vanellus:36.697945):4.231038,Himantopus_himantopus:40.928982):25.541742):22.119913,(((Falco_peregrinus:4.576014,Falco_cherrug:4.576014):77.620422,((((Melopsittacus_undulatus:33.726082,Agapornis_fischeri:33.726082):1.822755,(Psittacula_alexandri:1.933220,Psittacula_derbiana:1.933220):33.615620):12.543394,(Nymphicus_hollandicus:29.952541,Cacatua_galerita:29.952541):18.139690):33.221554,(((((((Lanius_cristatus:1.721495,Lanius_bucephalus:1.721495):1.300640,Lanius_schach:3.022135):25.287844,(((Corvus_monedula:11.541137,(Corvus_macrorhynchos:8.364782,Corvus_frugilegus:8.364783):3.176354):3.650732,Pica_pica:15.191869):6.985468,Urocissa_erythrorhyncha:22.177338):6.132641):3.027936,Dicrurus_hottentottus:31.337915):0.572137,Oriolus_chinensis:31.910049):10.637879,Pericrocotus_solaris:42.547935):10.221354,(((Parus_major:37.538589,Remiz_pendulinus:37.538589):4.067533,(((Hirundo_rustica:28.817341,Phylloscopus_fuscatus:28.817343):3.954974,(((Pycnonotus_cafer:16.632906,((Pycnonotus_sinensis:8.966185,Pycnonotus_jocosus:8.966185):5.321079,Spizixos_semitorques:14.287264):2.345642):8.194936,((Hemixos_castanonotus:14.508961,Hypsipetes_mcclellandii:14.508960):0.941780,Hypsipetes_madagascariensis:15.450740):9.377102):6.615968,(((Leiothrix_lutea:13.556115,(Garrulax_canorus:11.287795,(Garrulax_pectoralis:7.266497,(Garrulax_sannio:1.406632,Garrulax_perspicillatus:1.406632):5.859864):4.021297):2.268320):5.978765,(Pomatorhinus_ruficollis:9.657069,Pomatorhinus_erythrogenys:9.657070):9.877810):10.247150,((Acrocephalus_arundinaceus:12.316973,Acrocephalus_aedon:12.316972):15.461331,(Locustella_ochotensis:14.539590,Locustella_lanceolata:14.539590):13.238712):2.003726):1.661781):1.328505):5.113296,Alauda_gulgula:37.885612):3.720512):5.024253,(((Gracula_religiosa:22.238308,(Sturnus_nigricollis:6.870820,(Sturnus_sericeus:4.718872,Acridotheres_cristatellus:4.718872):2.151947):15.367489):4.989876,((Zoothera_dauma:18.096031,((Turdus_pallidus:7.401868,Turdus_hortulorum:7.401868):2.490143,Turdus_merula:9.892011):8.204020):6.920300,(((Muscicapa_dauurica:8.085704,(Muscicapa_sibirica:7.996770,Muscicapa_striata:7.996769):0.088935):6.079521,Copsychus_saularis:14.165226):2.656447,((((Ficedula_zanthopygia:2.015490,Ficedula_narcissina:2.015490):12.582207,(Luscinia_calliope:14.334929,(Phoenicurus_auroreus:13.608333,Saxicola_torquatus:13.608331):0.726596):0.262767):0.219229,Myophonus_caeruleus:14.816923):0.585148,Luscinia_svecica:15.402072):1.419599):8.194659):2.211853):18.383062,(Chloropsis_hardwickii:38.149887,((Passer_montanus:33.315739,(((Eophona_migratoria:19.630144,(Serinus_canaria:11.226419,Carduelis_sinica:11.226418):8.403725):7.071101,(Emberiza_rustica:7.473800,((Emberiza_sulphurata:5.582285,Emberiza_spodocephala:5.582285):0.483169,Emberiza_aureola:6.065454):1.408345):19.227444):3.467501,(((Motacilla_flava:3.143290,Motacilla_alba:3.143290):1.896875,Motacilla_cinerea:5.040165):17.198652,(Anthus_spinoletta:12.043901,Anthus_hodgsoni:12.043902):10.194917):7.929927):3.146992):3.205544,(Lonchura_punctulata:4.795321,Lonchura_striata:4.795321):31.725960):1.628607):7.461356):1.019131):6.138911):28.544498):0.882658):4.358174,((Aviceda_subcristata:44.219318,(Spilornis_cheela:36.386417,(Milvus_milvus:33.456585,Accipiter_nisus:33.456585):2.929832):7.832903):40.700039,((Tyto_capensis:66.100891,(((Bubo_bubo:27.924702,Asio_flammeus:27.924704):4.525978,(Otus_scops:14.656612,Otus_bakkamoena:14.656611):17.794069):6.371460,Glaucidium_brodiei:38.822140):27.278744):10.636591,((Buceros_bicornis:49.871433,Upupa_epops:49.871429):19.635323,((Alcedo_atthis:29.227119,Ceryle_rudis:29.227121):36.342884,Jynx_torquilla:65.570007):3.936751):7.230723):8.181883):1.635257):2.036026):0.247913,((Tachybaptus_ruficollis:73.609062,(Stigmatopelia_chinensis:15.594808,Streptopelia_orientalis:15.594810):58.014259):0.535971,(((Gallinula_chloropus:36.707310,Amaurornis_phoenicurus:36.707306):33.214138,(Cuculus_canorus:20.637514,Cuculus_sparverioides:20.637516):49.283928):3.176809,(Gavia_stellata:68.683380,(((((Ardea_cinerea:20.098358,Casmerodius_albus:20.098358):8.821940,(Ardeola_bacchus:27.525055,Nycticorax_nycticorax:27.525053):1.395245):3.488508,Egretta_garzetta:32.408810):8.843969,Ixobrychus_cinnamomeus:41.252777):24.135874,Phalacrocorax_carbo:65.388649):3.294732):4.414870):1.046783):14.693518):13.061989):7.677091;
	TREE tree_5558 = ((((((Bambusicola_thoracicus:11.395215,Francolinus_pintadeanus:11.395215):4.769228,Pavo_cristatus:16.164444):1.421756,Coturnix_coturnix:17.586199):0.426758,((Phasianus_colchicus:5.508979,((Chrysolophus_amherstiae:0.610672,Chrysolophus_pictus:0.610672):4.467463,(Crossoptilon_auritum:4.515209,Lophura_nycthemera:4.515209):0.562927):0.430844):1.973750,Syrmaticus_ellioti:7.482729):10.530228):56.332405,(Cygnus_columbianus:12.711500,(((Anas_clypeata:3.303224,Anas_formosa:3.303224):0.691497,(Anas_crecca:1.978701,Anas_poecilorhyncha:1.978701):2.016020):3.397301,Aix_galericulata:7.392022):5.319478):61.633865):15.133063,((((((Larus_ridibundus:4.783678,(Larus_crassirostris:2.466210,Larus_argentatus:2.466210):2.317468):18.718668,Brachyramphus_marmoratus:23.502348):31.121397,(Rostratula_benghalensis:50.279991,(((Numenius_arquata:0.356924,Numenius_minutus:0.356924):11.499713,Numenius_phaeopus:11.856637):24.400492,((Scolopax_rusticola:25.646858,Gallinago_gallinago:25.646858):4.244581,Tringa_glareola:29.891441):6.365689):14.022863):4.343752):10.558856,((Vanellus_vanellus:33.974247,Charadrius_dubius:33.974247):11.129927,Himantopus_himantopus:45.104172):20.078426):15.449027,(((Falco_cherrug:3.280813,Falco_peregrinus:3.280813):73.972946,((((Psittacula_alexandri:1.235021,Psittacula_derbiana:1.235021):27.319393,(Melopsittacus_undulatus:25.918774,Agapornis_fischeri:25.918776):2.635639):6.698663,(Cacatua_galerita:22.008654,Nymphicus_hollandicus:22.008656):13.244421):40.926712,(((((((Lanius_cristatus:1.184737,Lanius_bucephalus:1.184737):0.898656,Lanius_schach:2.083393):18.125044,(Urocissa_erythrorhyncha:15.665018,((Corvus_monedula:8.236749,(Corvus_frugilegus:5.542206,Corvus_macrorhynchos:5.542206):2.694542):3.661968,Pica_pica:11.898716):3.766302):4.543419):2.650183,Dicrurus_hottentottus:22.858620):1.232586,Oriolus_chinensis:24.091206):13.631132,Pericrocotus_solaris:37.722336):10.168480,(((Parus_major:34.656181,Remiz_pendulinus:34.656181):7.369162,(Alauda_gulgula:38.202194,((((Hypsipetes_madagascariensis:14.312039,(Hypsipetes_mcclellandii:13.598642,Hemixos_castanonotus:13.598642):0.713396):10.265699,(Pycnonotus_cafer:15.513958,(Spizixos_semitorques:14.522448,(Pycnonotus_sinensis:8.933622,Pycnonotus_jocosus:8.933621):5.588826):0.991510):9.063781):9.192966,((((Garrulax_pectoralis:7.324439,(Garrulax_sannio:1.752237,Garrulax_perspicillatus:1.752237):5.572202):4.071244,Garrulax_canorus:11.395683):1.820010,Leiothrix_lutea:13.215693):5.012575,(Pomatorhinus_ruficollis:9.356115,Pomatorhinus_erythrogenys:9.356115):8.872152):15.542438):2.364395,((Phylloscopus_fuscatus:31.163322,Hirundo_rustica:31.163324):3.280014,((Locustella_lanceolata:15.034378,Locustella_ochotensis:15.034379):17.228642,(Acrocephalus_aedon:13.669729,Acrocephalus_arundinaceus:13.669729):18.593294):2.180313):1.691765):2.067095):3.823149):0.835432,((((Sturnus_nigricollis:6.944777,(Sturnus_sericeus:5.184080,Acridotheres_cristatellus:5.184081):1.760697):15.051313,Gracula_religiosa:21.996092):7.192403,((((Turdus_pallidus:6.266963,Turdus_hortulorum:6.266963):3.171358,Turdus_merula:9.438321):7.687510,Zoothera_dauma:17.125830):7.656604,((Luscinia_svecica:14.497089,(Myophonus_caeruleus:13.699379,(Luscinia_calliope:13.588507,((Phoenicurus_auroreus:12.887421,Saxicola_torquatus:12.887421):0.595444,(Ficedula_zanthopygia:1.838405,Ficedula_narcissina:1.838405):11.644461):0.105642):0.110872):0.797709):1.849842,(((Muscicapa_dauurica:6.145982,Muscicapa_sibirica:6.145983):0.491212,Muscicapa_striata:6.637195):6.338271,Copsychus_saularis:12.975465):3.371465):8.435505):4.406058):12.896870,(((Lonchura_striata:3.966919,Lonchura_punctulata:3.966919):31.368511,(Passer_montanus:32.780689,((((Motacilla_alba:2.678090,Motacilla_flava:2.678090):0.636712,Motacilla_cinerea:3.314802):14.100266,(Anthus_spinoletta:8.428583,Anthus_hodgsoni:8.428583):8.986484):14.326818,((Eophona_migratoria:20.434858,(Carduelis_sinica:10.985176,Serinus_canaria:10.985175):9.449682):7.615038,(((Emberiza_sulphurata:4.816417,Emberiza_aureola:4.816417):1.352382,Emberiza_spodocephala:6.168799):1.820749,Emberiza_rustica:7.989548):20.060350):3.691989):1.038805):2.554741):4.812409,Chloropsis_hardwickii:40.147839):1.937524):0.775412):5.030042):28.288969):1.073973):0.803584,((Aviceda_subcristata:40.427643,(Spilornis_cheela:35.833351,(Milvus_milvus:29.291502,Accipiter_nisus:29.291498):6.541851):4.594292):36.647861,(((Buceros_bicornis:48.826683,Upupa_epops:48.826683):17.698399,((Ceryle_rudis:31.520653,Alcedo_atthis:31.520653):32.161808,Jynx_torquilla:63.682461):2.842625):8.498205,(Tyto_capensis:63.792969,(Glaucidium_brodiei:41.719395,((Asio_flammeus:30.608568,Bubo_bubo:30.608570):2.862934,(Otus_scops:16.682787,Otus_bakkamoena:16.682789):16.788715):8.247892):22.073574):11.230318):2.052217):0.981840):2.574283):0.501780,(Tachybaptus_ruficollis:76.424820,((((Cuculus_sparverioides:23.486729,Cuculus_canorus:23.486731):48.298401,(Amaurornis_phoenicurus:46.075073,Gallinula_chloropus:46.075073):25.710054):2.931390,(Gavia_stellata:66.189529,(((Egretta_garzetta:33.053406,((Ardea_cinerea:19.248627,Casmerodius_albus:19.248629):11.776941,(Nycticorax_nycticorax:27.153908,Ardeola_bacchus:27.153908):3.871662):2.027836):5.994669,Ixobrychus_cinnamomeus:39.048073):24.892189,Phalacrocorax_carbo:63.940262):2.249260):8.526995):1.409660,(Stigmatopelia_chinensis:18.883146,Streptopelia_orientalis:18.883146):57.243034):0.298637):4.708591):8.345021):5.423576;
	TREE tree_8443 = (((((Pavo_cristatus:11.843258,(Bambusicola_thoracicus:9.051742,Francolinus_pintadeanus:9.051742):2.791517):0.672277,Coturnix_coturnix:12.515536):0.480185,((((Chrysolophus_amherstiae:0.415823,Chrysolophus_pictus:0.415823):4.456815,Phasianus_colchicus:4.872638):0.484909,(Crossoptilon_auritum:4.102294,Lophura_nycthemera:4.102294):1.255252):1.208067,Syrmaticus_ellioti:6.565613):6.430107):62.294838,(Cygnus_columbianus:21.083843,(Aix_galericulata:11.537549,((Anas_clypeata:5.166397,Anas_formosa:5.166398):1.262615,(Anas_crecca:3.823062,Anas_poecilorhyncha:3.823062):2.605950):5.108537):9.546293):54.206715):24.040602,((((((Larus_ridibundus:5.090878,(Larus_argentatus:3.666392,Larus_crassirostris:3.666392):1.424485):20.600584,Brachyramphus_marmoratus:25.691463):31.899414,(Rostratula_benghalensis:56.357010,((Numenius_phaeopus:14.000906,(Numenius_arquata:0.051587,Numenius_minutus:0.051587):13.949319):26.391279,((Scolopax_rusticola:25.811405,Gallinago_gallinago:25.811405):6.482980,Tringa_glareola:32.294384):8.097799):15.964821):1.233868):7.811555,((Vanellus_vanellus:37.208031,Charadrius_dubius:37.208031):7.183657,Himantopus_himantopus:44.391685):21.010742):13.576305,((((Tyto_capensis:61.198029,(Glaucidium_brodiei:40.831787,((Otus_bakkamoena:15.536211,Otus_scops:15.536211):14.866380,(Asio_flammeus:28.453863,Bubo_bubo:28.453865):1.948727):10.429193):20.366241):14.504769,((Buceros_bicornis:54.389099,Upupa_epops:54.389099):11.331421,((Alcedo_atthis:30.947781,Ceryle_rudis:30.947779):33.853348,Jynx_torquilla:64.801132):0.919392):9.982273):0.263702,(Aviceda_subcristata:35.073738,(Spilornis_cheela:28.702158,(Milvus_milvus:25.342119,Accipiter_nisus:25.342123):3.360036):6.371578):40.892761):1.097067,((Falco_peregrinus:6.077000,Falco_cherrug:6.077000):68.728012,((((Agapornis_fischeri:25.522934,Melopsittacus_undulatus:25.522936):0.676608,(Psittacula_alexandri:3.570627,Psittacula_derbiana:3.570627):22.628916):20.044535,(Nymphicus_hollandicus:31.082102,Cacatua_galerita:31.082102):15.161975):27.177868,((Pericrocotus_solaris:39.554436,((((Urocissa_erythrorhyncha:18.957548,(Pica_pica:14.258578,((Corvus_macrorhynchos:6.660300,Corvus_frugilegus:6.660301):3.452860,Corvus_monedula:10.113160):4.145418):4.698971):5.234051,(Lanius_schach:2.765319,(Lanius_cristatus:1.535769,Lanius_bucephalus:1.535769):1.229550):21.426283):3.120681,Dicrurus_hottentottus:27.312281):0.620878,Oriolus_chinensis:27.933159):11.621279):9.226199,(((Remiz_pendulinus:36.925457,Parus_major:36.925457):5.050365,(((Phylloscopus_fuscatus:25.932026,Hirundo_rustica:25.932028):8.791540,((((Acrocephalus_aedon:12.771008,Acrocephalus_arundinaceus:12.771008):12.502259,(Locustella_lanceolata:12.882584,Locustella_ochotensis:12.882583):12.390683):3.255421,(((Garrulax_canorus:9.244131,(Garrulax_pectoralis:5.501137,(Garrulax_sannio:1.142876,Garrulax_perspicillatus:1.142876):4.358261):3.742995):1.838191,Leiothrix_lutea:11.082322):4.331018,(Pomatorhinus_erythrogenys:8.246906,Pomatorhinus_ruficollis:8.246906):7.166435):13.115346):5.317038,((Hypsipetes_madagascariensis:16.594610,(Hemixos_castanonotus:15.262560,Hypsipetes_mcclellandii:15.262560):1.332050):8.516978,((Pycnonotus_cafer:12.932212,(Pycnonotus_jocosus:8.212576,Pycnonotus_sinensis:8.212576):4.719636):1.699142,Spizixos_semitorques:14.631353):10.480235):8.734138):0.877843):3.674069,Alauda_gulgula:38.397636):3.578185):0.605128,((((Sturnus_nigricollis:6.572714,(Sturnus_sericeus:4.652533,Acridotheres_cristatellus:4.652533):1.920181):13.238628,Gracula_religiosa:19.811340):7.964532,((Zoothera_dauma:15.529345,((Turdus_pallidus:6.761211,Turdus_hortulorum:6.761212):2.765751,Turdus_merula:9.526963):6.002380):6.796821,((Copsychus_saularis:11.889067,(Muscicapa_striata:5.962928,(Muscicapa_dauurica:5.745056,Muscicapa_sibirica:5.745056):0.217872):5.926139):2.497895,((Myophonus_caeruleus:12.876669,((Luscinia_calliope:12.275522,(Phoenicurus_auroreus:11.291140,Saxicola_torquatus:11.291140):0.984383):0.339775,(Ficedula_zanthopygia:1.311245,Ficedula_narcissina:1.311245):11.304054):0.261371):0.206495,Luscinia_svecica:13.083164):1.303799):7.939202):5.449708):12.901549,(((Lonchura_striata:3.953540,Lonchura_punctulata:3.953540):29.137764,(Passer_montanus:30.433018,(((Eophona_migratoria:18.543875,(Serinus_canaria:11.110464,Carduelis_sinica:11.110464):7.433411):6.068347,(Emberiza_rustica:5.872918,(Emberiza_sulphurata:4.673229,(Emberiza_spodocephala:3.635165,Emberiza_aureola:3.635165):1.038064):1.199689):18.739304):4.082179,(((Motacilla_flava:3.934077,Motacilla_alba:3.934077):1.271932,Motacilla_cinerea:5.206009):17.353844,(Anthus_hodgsoni:10.957067,Anthus_spinoletta:10.957067):11.602785):6.134549):1.738615):2.658286):2.594328,Chloropsis_hardwickii:35.685631):4.991793):1.903527):6.199687):24.641308):1.383069):2.258553):1.915169):0.020908,(((Gavia_stellata:69.263054,(((((Casmerodius_albus:17.067034,Ardea_cinerea:17.067034):11.899148,(Nycticorax_nycticorax:26.943302,Ardeola_bacchus:26.943304):2.022879):5.289339,Egretta_garzetta:34.255516):5.166897,Ixobrychus_cinnamomeus:39.422421):26.843281,Phalacrocorax_carbo:66.265701):2.997360):5.189600,((Amaurornis_phoenicurus:35.099735,Gallinula_chloropus:35.099731):36.760891,(Cuculus_canorus:21.085344,Cuculus_sparverioides:21.085346):50.775280):2.592030):0.716546,(Tachybaptus_ruficollis:74.828621,(Stigmatopelia_chinensis:17.272408,Streptopelia_orientalis:17.272408):57.556213):0.340582):3.830438):20.331516):4.225962;
	TREE tree_3654 = (((((Syrmaticus_ellioti:16.171951,(((Crossoptilon_auritum:8.810032,Lophura_nycthemera:8.810032):3.706467,Phasianus_colchicus:12.516499):0.631226,(Chrysolophus_pictus:0.832220,Chrysolophus_amherstiae:0.832220):12.315505):3.024227):14.475735,(Pavo_cristatus:29.089355,(Francolinus_pintadeanus:20.736912,Bambusicola_thoracicus:20.736912):8.352443):1.558331):0.624821,Coturnix_coturnix:31.272507):50.733528,(Cygnus_columbianus:18.541792,(((Anas_clypeata:5.764451,Anas_formosa:5.764451):0.665428,(Anas_crecca:3.120918,Anas_poecilorhyncha:3.120918):3.308962):3.317677,Aix_galericulata:9.747557):8.794237):63.464241):20.251772,((((((Larus_ridibundus:5.419485,(Larus_argentatus:2.602778,Larus_crassirostris:2.602778):2.816706):19.809361,Brachyramphus_marmoratus:25.228846):51.792755,(Rostratula_benghalensis:74.244301,((Numenius_phaeopus:19.556519,(Numenius_arquata:0.040509,Numenius_minutus:0.040509):19.516008):31.674862,(Tringa_glareola:41.484936,(Scolopax_rusticola:30.644180,Gallinago_gallinago:30.644180):10.840757):9.746443):23.012920):2.777301):4.488313,((Vanellus_vanellus:43.609978,Charadrius_dubius:43.609978):9.752096,Himantopus_himantopus:53.362068):28.147842):4.796770,(((((Buceros_bicornis:59.846458,Upupa_epops:59.846458):15.181699,((Alcedo_atthis:32.382507,Ceryle_rudis:32.382507):40.017540,Jynx_torquilla:72.400047):2.628115):6.362988,(Tyto_capensis:77.448898,(((Otus_bakkamoena:19.995068,Otus_scops:19.995068):17.156715,(Bubo_bubo:31.558548,Asio_flammeus:31.558550):5.593233):8.286004,Glaucidium_brodiei:45.437786):32.011116):3.942240):1.782944,(Aviceda_subcristata:39.478313,(Spilornis_cheela:35.113815,(Accipiter_nisus:30.147440,Milvus_milvus:30.147442):4.966376):4.364494):43.695778):1.540316,((Falco_peregrinus:4.944364,Falco_cherrug:4.944364):75.621399,((((Melopsittacus_undulatus:22.595093,Agapornis_fischeri:22.595093):0.989985,(Psittacula_derbiana:2.334591,Psittacula_alexandri:2.334591):21.250486):23.075691,(Nymphicus_hollandicus:23.757511,Cacatua_galerita:23.757513):22.903259):32.860065,(((Oriolus_chinensis:26.764122,(((Lanius_schach:2.675678,(Lanius_cristatus:1.796251,Lanius_bucephalus:1.796251):0.879426):19.816605,(((Corvus_monedula:9.114532,(Corvus_macrorhynchos:6.774954,Corvus_frugilegus:6.774954):2.339577):4.231054,Pica_pica:13.345586):4.192106,Urocissa_erythrorhyncha:17.537691):4.954591):2.587306,Dicrurus_hottentottus:25.079588):1.684534):15.740793,Pericrocotus_solaris:42.504921):10.378117,(((Remiz_pendulinus:36.867683,Parus_major:36.867683):8.438404,((Hirundo_rustica:38.020828,(((Acrocephalus_arundinaceus:15.462446,Acrocephalus_aedon:15.462446):19.590881,(Locustella_lanceolata:17.248486,Locustella_ochotensis:17.248486):17.804844):1.663743,((((Pomatorhinus_ruficollis:11.614252,Pomatorhinus_erythrogenys:11.614253):10.869143,(((Garrulax_pectoralis:9.412015,(Garrulax_perspicillatus:0.904291,Garrulax_sannio:0.904291):8.507725):4.644757,Garrulax_canorus:14.056772):1.225277,Leiothrix_lutea:15.282049):7.201346):7.340902,Phylloscopus_fuscatus:29.824299):5.906469,((Spizixos_semitorques:17.289577,(Pycnonotus_sinensis:8.021845,(Pycnonotus_jocosus:6.931994,Pycnonotus_cafer:6.931994):1.089851):9.267732):12.589792,(Hypsipetes_madagascariensis:17.709255,(Hypsipetes_mcclellandii:15.027118,Hemixos_castanonotus:15.027118):2.682140):12.170113):5.851399):0.986304):1.303755):3.200826,Alauda_gulgula:41.221653):4.084435):1.602958,(((Gracula_religiosa:18.170065,((Sturnus_sericeus:4.241781,Acridotheres_cristatellus:4.241780):1.315481,Sturnus_nigricollis:5.557261):12.612803):5.084988,((Zoothera_dauma:13.669069,(Turdus_merula:7.860229,(Turdus_pallidus:6.761331,Turdus_hortulorum:6.761331):1.098898):5.808841):6.640362,((Copsychus_saularis:11.139879,((Muscicapa_dauurica:5.445006,Muscicapa_sibirica:5.445006):0.262059,Muscicapa_striata:5.707065):5.432814):2.238096,((((Ficedula_zanthopygia:0.737222,Ficedula_narcissina:0.737222):10.568254,(Luscinia_calliope:11.274622,(Phoenicurus_auroreus:10.216964,Saxicola_torquatus:10.216964):1.057658):0.030855):0.028261,Myophonus_caeruleus:11.333737):0.473101,Luscinia_svecica:11.806839):1.571135):6.931456):2.945621):23.098061,(((Passer_montanus:31.480217,(((Motacilla_cinerea:4.493125,(Motacilla_alba:4.072584,Motacilla_flava:4.072584):0.420541):18.071411,(Anthus_hodgsoni:12.477684,Anthus_spinoletta:12.477684):10.086851):5.862480,((Eophona_migratoria:14.695087,(Carduelis_sinica:9.374239,Serinus_canaria:9.374239):5.320848):10.298297,(Emberiza_rustica:8.968479,(Emberiza_sulphurata:6.763598,(Emberiza_spodocephala:4.016874,Emberiza_aureola:4.016874):2.746724):2.204881):16.024906):3.433632):3.053202):6.326530,(Lonchura_striata:4.104245,Lonchura_punctulata:4.104245):33.702503):3.924540,Chloropsis_hardwickii:41.731289):4.621824):0.555933):5.973988):26.637802):1.044929):4.148639):1.592278):0.188090,((Tachybaptus_ruficollis:79.143616,(((Gallinula_chloropus:32.755741,Amaurornis_phoenicurus:32.755741):39.479347,(Cuculus_sparverioides:19.489115,Cuculus_canorus:19.489115):52.745972):4.214106,(Gavia_stellata:70.189453,(((Egretta_garzetta:33.267166,((Casmerodius_albus:21.123175,Ardea_cinerea:21.123175):8.906127,(Nycticorax_nycticorax:24.668583,Ardeola_bacchus:24.668583):5.360718):3.237868):6.477797,Ixobrychus_cinnamomeus:39.744968):21.575737,Phalacrocorax_carbo:61.320702):8.868750):6.259739):2.694424):0.181351,(Streptopelia_orientalis:16.898129,Stigmatopelia_chinensis:16.898129):62.426842):7.169807):15.763032):0.414412;
	TREE tree_9471 = (((((Syrmaticus_ellioti:11.637008,(Phasianus_colchicus:9.128844,((Crossoptilon_auritum:7.049438,Lophura_nycthemera:7.049438):1.092464,(Chrysolophus_pictus:1.343755,Chrysolophus_amherstiae:1.343755):6.798147):0.986942):2.508162):12.034834,Coturnix_coturnix:23.671841):0.334801,(Pavo_cristatus:22.171518,(Bambusicola_thoracicus:15.821976,Francolinus_pintadeanus:15.821977):6.349542):1.835123):60.311314,(Cygnus_columbianus:18.131052,(((Anas_formosa:4.587877,Anas_clypeata:4.587877):0.781826,(Anas_poecilorhyncha:3.206004,Anas_crecca:3.206005):2.163699):3.086971,Aix_galericulata:8.456675):9.674377):66.186905):26.663157,((((((Larus_ridibundus:4.631664,(Larus_crassirostris:3.030432,Larus_argentatus:3.030432):1.601231):17.828678,Brachyramphus_marmoratus:22.460342):33.069481,(Rostratula_benghalensis:51.544983,(((Numenius_arquata:0.317901,Numenius_minutus:0.317901):16.300858,Numenius_phaeopus:16.618759):22.934143,((Scolopax_rusticola:25.937719,Gallinago_gallinago:25.937721):6.196027,Tringa_glareola:32.133747):7.419157):11.992082):3.984839):4.078501,((Charadrius_dubius:29.296085,Vanellus_vanellus:29.296087):6.674471,Himantopus_himantopus:35.970554):23.637770):28.992132,(((Aviceda_subcristata:42.469643,(Spilornis_cheela:34.061943,(Milvus_milvus:29.431776,Accipiter_nisus:29.431774):4.630166):8.407703):39.942497,((Tyto_capensis:71.257187,(Glaucidium_brodiei:37.512634,((Otus_bakkamoena:14.632017,Otus_scops:14.632017):14.563799,(Asio_flammeus:27.711439,Bubo_bubo:27.711437):1.484377):8.316821):33.744545):9.653357,((Buceros_bicornis:60.180031,Upupa_epops:60.180031):13.422594,((Alcedo_atthis:39.955208,Ceryle_rudis:39.955208):30.733757,Jynx_torquilla:70.688965):2.913664):7.307913):1.501600):3.818486,((Falco_cherrug:4.287460,Falco_peregrinus:4.287460):79.170692,((((Psittacula_alexandri:1.814904,Psittacula_derbiana:1.814904):31.288239,(Melopsittacus_undulatus:30.926235,Agapornis_fischeri:30.926233):2.176908):13.515508,(Nymphicus_hollandicus:29.356487,Cacatua_galerita:29.356487):17.262165):35.547962,((((((Urocissa_erythrorhyncha:24.265472,(((Corvus_frugilegus:8.352557,Corvus_macrorhynchos:8.352557):3.953915,Corvus_monedula:12.306473):4.323677,Pica_pica:16.630150):7.635323):5.236858,(Lanius_schach:3.203972,(Lanius_bucephalus:2.445614,Lanius_cristatus:2.445614):0.758359):26.298357):1.767092,Dicrurus_hottentottus:31.269423):2.530302,Oriolus_chinensis:33.799725):6.647776,Pericrocotus_solaris:40.447498):11.509084,(((Remiz_pendulinus:36.896244,Parus_major:36.896244):8.413155,(Alauda_gulgula:39.667782,((((Leiothrix_lutea:10.033572,(Garrulax_canorus:8.974420,((Garrulax_perspicillatus:1.003018,Garrulax_sannio:1.003018):5.578641,Garrulax_pectoralis:6.581660):2.392760):1.059153):4.498340,(Pomatorhinus_ruficollis:8.295114,Pomatorhinus_erythrogenys:8.295114):6.236799):14.974483,(((Pycnonotus_sinensis:7.474819,Pycnonotus_jocosus:7.474819):7.144417,(Spizixos_semitorques:13.807528,Pycnonotus_cafer:13.807528):0.811707):10.328792,(Hypsipetes_madagascariensis:15.677719,(Hypsipetes_mcclellandii:15.135804,Hemixos_castanonotus:15.135804):0.541916):9.270308):4.558367):1.436774,(Hirundo_rustica:28.871161,(((Locustella_lanceolata:13.636703,Locustella_ochotensis:13.636703):13.693405,(Acrocephalus_arundinaceus:12.851685,Acrocephalus_aedon:12.851686):14.478422):1.153082,Phylloscopus_fuscatus:28.483189):0.387971):2.072009):8.724613):5.641614):1.726133,((((Sturnus_nigricollis:7.983142,(Sturnus_sericeus:5.203267,Acridotheres_cristatellus:5.203266):2.779876):16.089043,Gracula_religiosa:24.072186):6.846421,((Zoothera_dauma:20.511745,((Turdus_hortulorum:8.288537,Turdus_pallidus:8.288537):2.625776,Turdus_merula:10.914312):9.597433):5.666258,((Luscinia_svecica:15.398952,(((Luscinia_calliope:14.613263,(Phoenicurus_auroreus:13.571810,Saxicola_torquatus:13.571809):1.041454):0.383031,(Ficedula_zanthopygia:1.562809,Ficedula_narcissina:1.562809):13.433486):0.362257,Myophonus_caeruleus:15.358553):0.040401):1.276616,(Copsychus_saularis:13.830023,((Muscicapa_sibirica:6.456184,Muscicapa_dauurica:6.456184):1.104354,Muscicapa_striata:7.560539):6.269485):2.845546):9.502435):4.740602):14.997003,(Chloropsis_hardwickii:42.380405,((Lonchura_punctulata:4.055958,Lonchura_striata:4.055958):34.841976,(Passer_montanus:35.678711,(((Anthus_spinoletta:13.571958,Anthus_hodgsoni:13.571958):8.423282,(Motacilla_cinerea:5.228361,(Motacilla_flava:4.137694,Motacilla_alba:4.137695):1.090666):16.766878):12.535399,((Eophona_migratoria:21.679716,(Carduelis_sinica:11.655510,Serinus_canaria:11.655510):10.024206):7.721838,(Emberiza_rustica:5.155687,((Emberiza_spodocephala:3.442931,Emberiza_aureola:3.442931):0.658037,Emberiza_sulphurata:4.100967):1.054720):24.245865):5.129085):1.148075):3.219221):3.482469):3.535205):1.119920):4.921055):30.210030):1.291541):2.772471):2.369833):0.510038,(((Streptopelia_orientalis:15.945070,Stigmatopelia_chinensis:15.945068):61.768696,Tachybaptus_ruficollis:77.713768):0.287043,(((Cuculus_canorus:23.758369,Cuculus_sparverioides:23.758369):46.882587,(Gallinula_chloropus:29.149824,Amaurornis_phoenicurus:29.149824):41.491135):5.139393,(Gavia_stellata:72.469742,((Ixobrychus_cinnamomeus:38.170532,((Ardea_cinerea:22.329763,Casmerodius_albus:22.329765):10.491169,((Ardeola_bacchus:29.055170,Nycticorax_nycticorax:29.055170):1.688122,Egretta_garzetta:30.743292):2.077642):5.349597):30.042797,Phalacrocorax_carbo:68.213326):4.256414):3.310609):2.220457):11.109689):21.870615):0.001512;
	TREE tree_8991 = (((((Pavo_cristatus:20.805004,(Bambusicola_thoracicus:15.591912,Francolinus_pintadeanus:15.591911):5.213093):2.063833,Coturnix_coturnix:22.868839):0.727560,((((Crossoptilon_auritum:7.209905,Lophura_nycthemera:7.209905):1.421859,(Chrysolophus_amherstiae:1.191963,Chrysolophus_pictus:1.191963):7.439800):0.858709,Phasianus_colchicus:9.490473):2.349472,Syrmaticus_ellioti:11.839943):11.756454):55.526337,(Cygnus_columbianus:23.073746,(Aix_galericulata:10.906403,((Anas_clypeata:5.071313,Anas_formosa:5.071313):1.189947,(Anas_poecilorhyncha:4.164513,Anas_crecca:4.164512):2.096748):4.645143):12.167345):56.048996):30.295828,((((((Larus_ridibundus:4.427521,(Larus_crassirostris:2.657924,Larus_argentatus:2.657924):1.769597):19.466124,Brachyramphus_marmoratus:23.893646):41.811020,(Rostratula_benghalensis:58.469059,((Numenius_phaeopus:13.988148,(Numenius_arquata:0.195215,Numenius_minutus:0.195215):13.792933):29.524954,((Scolopax_rusticola:26.622658,Gallinago_gallinago:26.622658):8.081278,Tringa_glareola:34.703941):8.809164):14.955956):7.235609):2.652448,((Charadrius_dubius:40.850510,Vanellus_vanellus:40.850510):9.249724,Himantopus_himantopus:50.100235):18.256882):12.079056,((((Tyto_capensis:66.518250,(Glaucidium_brodiei:39.679180,((Asio_flammeus:28.053032,Bubo_bubo:28.053032):2.931965,(Otus_bakkamoena:16.698109,Otus_scops:16.698109):14.286888):8.694182):26.839071):11.245478,(Aviceda_subcristata:34.639896,(Spilornis_cheela:29.296991,(Milvus_milvus:24.163349,Accipiter_nisus:24.163349):5.133643):5.342903):43.123833):0.842090,((Buceros_bicornis:63.619774,Upupa_epops:63.619778):9.081897,((Alcedo_atthis:33.843155,Ceryle_rudis:33.843155):37.565849,Jynx_torquilla:71.409004):1.292673):5.904142):0.607818,((Falco_cherrug:3.670074,Falco_peregrinus:3.670074):73.666809,((((Melopsittacus_undulatus:34.845070,Agapornis_fischeri:34.845070):2.381162,(Psittacula_alexandri:2.089884,Psittacula_derbiana:2.089884):35.136349):10.146589,(Cacatua_galerita:32.346535,Nymphicus_hollandicus:32.346535):15.026287):27.023676,(((Oriolus_chinensis:25.263561,(((Urocissa_erythrorhyncha:16.576372,((Corvus_monedula:8.543168,(Corvus_macrorhynchos:6.145196,Corvus_frugilegus:6.145197):2.397971):4.393961,Pica_pica:12.937129):3.639242):4.021885,(Lanius_schach:1.894794,(Lanius_cristatus:1.021078,Lanius_bucephalus:1.021078):0.873716):18.703463):2.806102,Dicrurus_hottentottus:23.404358):1.859203):11.492701,Pericrocotus_solaris:36.756260):14.827397,(((Remiz_pendulinus:39.447948,Parus_major:39.447952):3.456281,(((((Acrocephalus_arundinaceus:13.423471,Acrocephalus_aedon:13.423471):18.592915,(Locustella_lanceolata:16.007931,Locustella_ochotensis:16.007931):16.008455):1.253566,Hirundo_rustica:33.269951):0.459778,(((((Spizixos_semitorques:12.835707,(Pycnonotus_jocosus:7.446858,Pycnonotus_sinensis:7.446857):5.388849):0.823694,Pycnonotus_cafer:13.659400):8.298857,((Hypsipetes_mcclellandii:12.436293,Hemixos_castanonotus:12.436293):0.970464,Hypsipetes_madagascariensis:13.406755):8.551501):5.499125,((Pomatorhinus_erythrogenys:8.886340,Pomatorhinus_ruficollis:8.886339):7.107841,(Leiothrix_lutea:11.524678,(Garrulax_canorus:9.183083,(Garrulax_pectoralis:5.801846,(Garrulax_sannio:0.547441,Garrulax_perspicillatus:0.547441):5.254405):3.381237):2.341595):4.469502):11.463202):5.014556,Phylloscopus_fuscatus:32.471935):1.257791):1.946105,Alauda_gulgula:35.675835):7.228397):1.618228,((((Sturnus_nigricollis:6.989366,(Sturnus_sericeus:4.820164,Acridotheres_cristatellus:4.820165):2.169201):13.505709,Gracula_religiosa:20.495075):6.236398,((Zoothera_dauma:15.112593,(Turdus_merula:7.358772,(Turdus_hortulorum:5.294789,Turdus_pallidus:5.294789):2.063983):7.753820):6.528899,(((Myophonus_caeruleus:14.261281,((Ficedula_narcissina:2.125834,Ficedula_zanthopygia:2.125834):11.732389,(Luscinia_calliope:13.264580,(Phoenicurus_auroreus:12.973917,Saxicola_torquatus:12.973917):0.290662):0.593645):0.403058):0.555057,Luscinia_svecica:14.816339):1.531870,(Copsychus_saularis:14.197214,(Muscicapa_striata:8.045855,(Muscicapa_dauurica:7.351511,Muscicapa_sibirica:7.351511):0.694343):6.151359):2.150996):5.293282):5.089981):17.703260,(Chloropsis_hardwickii:39.672844,((Lonchura_striata:4.927767,Lonchura_punctulata:4.927767):30.567980,(Passer_montanus:32.586224,(((Eophona_migratoria:22.627319,(Carduelis_sinica:12.157606,Serinus_canaria:12.157608):10.469713):7.490172,((Emberiza_sulphurata:5.533438,(Emberiza_spodocephala:4.813040,Emberiza_aureola:4.813040):0.720398):2.268056,Emberiza_rustica:7.801495):22.315998):1.551450,((Motacilla_cinerea:5.261488,(Motacilla_flava:2.350712,Motacilla_alba:2.350713):2.910775):17.806046,(Anthus_spinoletta:13.800840,Anthus_hodgsoni:13.800840):9.266693):8.601409):0.917281):2.909521):4.177094):4.761892):0.087727):7.061199):22.812840):2.940389):1.876749):1.222535):0.201714,((Tachybaptus_ruficollis:73.527390,(((Cuculus_sparverioides:21.706108,Cuculus_canorus:21.706108):45.530739,(Gallinula_chloropus:33.182755,Amaurornis_phoenicurus:33.182755):34.054089):5.283456,(Gavia_stellata:69.655487,((Ixobrychus_cinnamomeus:40.650871,(((Nycticorax_nycticorax:29.983063,Ardeola_bacchus:29.983063):3.108041,(Casmerodius_albus:19.652105,Ardea_cinerea:19.652105):13.438997):0.358530,Egretta_garzetta:33.449631):7.201237):27.688608,Phalacrocorax_carbo:68.339478):1.316015):2.864811):1.007085):1.649721,(Stigmatopelia_chinensis:21.284874,Streptopelia_orientalis:21.284876):53.892231):5.460777):28.780682):2.542327;
	TREE tree_4702 = (((Coturnix_coturnix:17.861128,(((Bambusicola_thoracicus:10.870492,Francolinus_pintadeanus:10.870493):4.677632,Pavo_cristatus:15.548124):1.018586,(Syrmaticus_ellioti:8.052712,(((Chrysolophus_pictus:1.157744,Chrysolophus_amherstiae:1.157744):4.816915,Phasianus_colchicus:5.974658):0.495751,(Crossoptilon_auritum:4.999252,Lophura_nycthemera:4.999253):1.471157):1.582303):8.513998):1.294417):58.133690,(Cygnus_columbianus:20.573021,(((Anas_poecilorhyncha:3.731748,Anas_crecca:3.731748):2.533124,(Anas_clypeata:5.116419,Anas_formosa:5.116419):1.148452):3.799827,Aix_galericulata:10.064698):10.508322):55.421795):22.378384,(((((((Larus_crassirostris:1.614489,Larus_argentatus:1.614489):1.119710,Larus_ridibundus:2.734199):12.041436,Brachyramphus_marmoratus:14.775636):30.409100,(Rostratula_benghalensis:43.462833,((Numenius_phaeopus:12.942911,(Numenius_arquata:0.488470,Numenius_minutus:0.488470):12.454441):22.039555,(Tringa_glareola:25.594450,(Scolopax_rusticola:19.912678,Gallinago_gallinago:19.912678):5.681774):9.388015):8.480363):1.721907):13.028321,((Charadrius_dubius:37.044437,Vanellus_vanellus:37.044434):2.462348,Himantopus_himantopus:39.506783):18.706276):19.400688,(((Falco_peregrinus:5.187080,Falco_cherrug:5.187080):68.796822,((((Psittacula_alexandri:1.986968,Psittacula_derbiana:1.986968):33.006561,(Melopsittacus_undulatus:33.214367,Agapornis_fischeri:33.214371):1.779162):17.700855,(Nymphicus_hollandicus:34.104443,Cacatua_galerita:34.104443):18.589941):20.557997,(((Oriolus_chinensis:20.510166,((((Lanius_cristatus:1.297737,Lanius_bucephalus:1.297737):0.954842,Lanius_schach:2.252578):15.811231,(Urocissa_erythrorhyncha:14.486795,(((Corvus_macrorhynchos:5.192234,Corvus_frugilegus:5.192234):2.272560,Corvus_monedula:7.464793):2.913730,Pica_pica:10.378523):4.108272):3.577014):1.737885,Dicrurus_hottentottus:19.801695):0.708470):13.673243,Pericrocotus_solaris:34.183407):12.651398,(((Remiz_pendulinus:32.847656,Parus_major:32.847656):6.472125,(Alauda_gulgula:35.835297,(((((Locustella_ochotensis:10.864653,Locustella_lanceolata:10.864653):11.234262,(Acrocephalus_arundinaceus:8.666096,Acrocephalus_aedon:8.666096):13.432817):2.496392,((Pomatorhinus_erythrogenys:9.669086,Pomatorhinus_ruficollis:9.669086):9.755342,(Leiothrix_lutea:12.727349,(Garrulax_canorus:10.738174,(Garrulax_pectoralis:6.275690,(Garrulax_perspicillatus:1.119212,Garrulax_sannio:1.119212):5.156479):4.462484):1.989175):6.697078):5.170877):7.311281,(((Hypsipetes_mcclellandii:13.910130,Hemixos_castanonotus:13.910130):1.055252,Hypsipetes_madagascariensis:14.965382):10.647326,((Spizixos_semitorques:17.036560,(Pycnonotus_jocosus:7.486614,Pycnonotus_sinensis:7.486614):9.549948):6.993202,Pycnonotus_cafer:24.029764):1.582945):6.293878):0.393497,(Hirundo_rustica:30.797625,Phylloscopus_fuscatus:30.797623):1.502460):3.535213):3.484485):1.255671,(((Gracula_religiosa:18.360594,((Sturnus_sericeus:4.094320,Acridotheres_cristatellus:4.094320):2.613928,Sturnus_nigricollis:6.708248):11.652346):8.224897,(((Turdus_merula:7.908198,(Turdus_pallidus:5.800742,Turdus_hortulorum:5.800743):2.107456):6.136217,Zoothera_dauma:14.044414):7.388429,(((Muscicapa_striata:6.204516,(Muscicapa_dauurica:5.704972,Muscicapa_sibirica:5.704972):0.499544):4.935483,Copsychus_saularis:11.139998):3.251924,(Luscinia_svecica:13.458414,((((Ficedula_narcissina:1.249154,Ficedula_zanthopygia:1.249154):11.197029,(Saxicola_torquatus:11.018997,Phoenicurus_auroreus:11.018997):1.427186):0.062470,Luscinia_calliope:12.508653):0.406344,Myophonus_caeruleus:12.914996):0.543418):0.933508):7.040922):5.152648):13.089567,(Chloropsis_hardwickii:36.324081,((Lonchura_punctulata:3.690520,Lonchura_striata:3.690520):31.219219,((Passer_montanus:32.387325,((Eophona_migratoria:21.159487,(Carduelis_sinica:12.444554,Serinus_canaria:12.444554):8.714932):7.011366,(((Emberiza_sulphurata:4.344387,Emberiza_aureola:4.344387):0.587324,Emberiza_spodocephala:4.931711):1.077007,Emberiza_rustica:6.008718):22.162134):4.216471):0.841294,((Motacilla_cinerea:4.537380,(Motacilla_alba:3.452484,Motacilla_flava:3.452484):1.084896):17.557186,(Anthus_spinoletta:11.445618,Anthus_hodgsoni:11.445619):10.648946):11.134053):1.681120):1.414343):3.350978):0.900394):6.259353):26.417572):0.731519):0.524902,(((Tyto_capensis:48.095886,(((Otus_scops:16.566435,Otus_bakkamoena:16.566437):14.460407,(Bubo_bubo:26.529284,Asio_flammeus:26.529285):4.497558):6.838113,Glaucidium_brodiei:37.864956):10.230928):24.161024,((Buceros_bicornis:57.798660,Upupa_epops:57.798660):9.384810,((Alcedo_atthis:34.101524,Ceryle_rudis:34.101528):31.302481,Jynx_torquilla:65.404007):1.779462):5.073442):1.694579,(Aviceda_subcristata:41.009922,(Spilornis_cheela:33.178528,(Accipiter_nisus:27.992912,Milvus_milvus:27.992912):5.185615):7.831396):32.941566):0.557311):3.104946):0.221836,((((Gallinula_chloropus:37.864254,Amaurornis_phoenicurus:37.864250):29.222065,(Cuculus_sparverioides:21.095793,Cuculus_canorus:21.095791):45.990528):1.350441,(Gavia_stellata:64.812775,(((((Ardea_cinerea:20.168245,Casmerodius_albus:20.168247):13.732992,(Nycticorax_nycticorax:29.694372,Ardeola_bacchus:29.694374):4.206864):4.214625,Egretta_garzetta:38.115864):6.413699,Ixobrychus_cinnamomeus:44.529564):16.845400,Phalacrocorax_carbo:61.374962):3.437808):3.623989):3.486945,((Stigmatopelia_chinensis:15.475120,Streptopelia_orientalis:15.475120):56.088425,Tachybaptus_ruficollis:71.563545):0.360160):5.911878):20.537619):0.887950;
	TREE tree_1598 = (((((((Chrysolophus_amherstiae:1.086860,Chrysolophus_pictus:1.086860):5.003193,(Crossoptilon_auritum:4.940238,Lophura_nycthemera:4.940238):1.149816):0.077434,Phasianus_colchicus:6.167487):1.323776,Syrmaticus_ellioti:7.491262):6.690090,(((Francolinus_pintadeanus:10.052728,Bambusicola_thoracicus:10.052728):2.491022,Pavo_cristatus:12.543749):1.308703,Coturnix_coturnix:13.852451):0.328901):57.478371,(Cygnus_columbianus:24.634104,(((Anas_clypeata:4.713128,Anas_formosa:4.713128):1.126072,(Anas_poecilorhyncha:3.059224,Anas_crecca:3.059224):2.779976):4.823425,Aix_galericulata:10.662623):13.971479):47.025620):20.031509,((Tachybaptus_ruficollis:81.318558,((((Amaurornis_phoenicurus:43.167038,Gallinula_chloropus:43.167038):29.490219,(Cuculus_canorus:20.477623,Cuculus_sparverioides:20.477623):52.179626):5.696570,(Gavia_stellata:71.003174,((Ixobrychus_cinnamomeus:42.274906,((Casmerodius_albus:20.959312,Ardea_cinerea:20.959312):12.467365,(Egretta_garzetta:30.569721,(Ardeola_bacchus:26.805773,Nycticorax_nycticorax:26.805771):3.763949):2.856955):8.848228):26.625404,Phalacrocorax_carbo:68.900307):2.102872):7.350644):2.721601,(Stigmatopelia_chinensis:18.005507,Streptopelia_orientalis:18.005507):63.069916):0.243137):2.113945,((((((Larus_crassirostris:2.464737,Larus_argentatus:2.464737):2.686093,Larus_ridibundus:5.150830):15.564035,Brachyramphus_marmoratus:20.714867):40.347042,(Rostratula_benghalensis:50.592743,(((Numenius_arquata:0.229529,Numenius_minutus:0.229529):15.906960,Numenius_phaeopus:16.136490):24.338486,(Tringa_glareola:33.153557,(Scolopax_rusticola:28.389696,Gallinago_gallinago:28.389694):4.763861):7.321419):10.117766):10.469166):8.145440,((Charadrius_dubius:33.211639,Vanellus_vanellus:33.211639):10.906446,Himantopus_himantopus:44.118084):25.089264):12.902474,((((Tyto_capensis:64.052536,(((Otus_bakkamoena:18.431372,Otus_scops:18.431372):14.403111,(Bubo_bubo:30.822445,Asio_flammeus:30.822447):2.012035):9.195743,Glaucidium_brodiei:42.030224):22.022310):10.540049,((Buceros_bicornis:66.636017,Upupa_epops:66.636017):4.869526,((Ceryle_rudis:29.149120,Alcedo_atthis:29.149118):41.564877,Jynx_torquilla:70.713989):0.791550):3.087041):3.411581,(Aviceda_subcristata:36.388020,(Spilornis_cheela:30.025862,(Accipiter_nisus:26.272264,Milvus_milvus:26.272264):3.753598):6.362158):41.616146):1.580766,((Falco_peregrinus:2.936722,Falco_cherrug:2.936722):75.854797,((((Melopsittacus_undulatus:24.381016,Agapornis_fischeri:24.381016):1.330367,(Psittacula_alexandri:2.331860,Psittacula_derbiana:2.331860):23.379520):18.672140,(Nymphicus_hollandicus:25.939913,Cacatua_galerita:25.939913):18.443607):32.568638,((Pericrocotus_solaris:33.230473,(Oriolus_chinensis:27.552355,((((((Corvus_macrorhynchos:6.951300,Corvus_frugilegus:6.951301):2.136416,Corvus_monedula:9.087717):3.890246,Pica_pica:12.977962):4.287125,Urocissa_erythrorhyncha:17.265087):6.966683,(Lanius_schach:2.247503,(Lanius_cristatus:1.688851,Lanius_bucephalus:1.688851):0.558652):21.984268):2.818908,Dicrurus_hottentottus:27.050678):0.501674):5.678122):15.437553,(((Remiz_pendulinus:39.397026,Parus_major:39.397030):2.399809,(Alauda_gulgula:34.561020,((Hirundo_rustica:28.246063,Phylloscopus_fuscatus:28.246063):3.329105,((((Acrocephalus_arundinaceus:8.203989,Acrocephalus_aedon:8.203988):9.825873,(Locustella_lanceolata:8.363174,Locustella_ochotensis:8.363174):9.666688):2.914925,(((((Garrulax_perspicillatus:1.148641,Garrulax_sannio:1.148641):3.962786,Garrulax_pectoralis:5.111426):3.286942,Garrulax_canorus:8.398368):1.156433,Leiothrix_lutea:9.554800):4.180248,(Pomatorhinus_ruficollis:6.521393,Pomatorhinus_erythrogenys:6.521392):7.213657):7.209738):9.316887,((((Pycnonotus_jocosus:6.898546,Pycnonotus_sinensis:6.898545):8.074944,Spizixos_semitorques:14.973490):1.442364,Pycnonotus_cafer:16.415854):8.310708,((Hemixos_castanonotus:12.690149,Hypsipetes_mcclellandii:12.690150):1.430620,Hypsipetes_madagascariensis:14.120770):10.605793):5.535112):1.313494):2.985851):7.235820):1.193909,((((Sturnus_nigricollis:8.070308,(Acridotheres_cristatellus:5.510732,Sturnus_sericeus:5.510732):2.559576):15.118038,Gracula_religiosa:23.188347):8.140394,((((Turdus_pallidus:9.836145,Turdus_hortulorum:9.836145):1.716004,Turdus_merula:11.552150):8.129289,Zoothera_dauma:19.681438):9.030731,((Copsychus_saularis:14.660382,(Muscicapa_striata:9.149299,(Muscicapa_sibirica:8.282675,Muscicapa_dauurica:8.282675):0.866623):5.511084):5.396889,((Myophonus_caeruleus:17.455757,((Ficedula_narcissina:1.739064,Ficedula_zanthopygia:1.739064):15.509210,(Luscinia_calliope:16.977913,(Phoenicurus_auroreus:15.264288,Saxicola_torquatus:15.264288):1.713624):0.270362):0.207483):0.567876,Luscinia_svecica:18.023634):2.033638):8.654899):2.616571):11.415181,(Chloropsis_hardwickii:37.912811,((Lonchura_punctulata:3.772221,Lonchura_striata:3.772221):31.247814,(Passer_montanus:31.377417,(((Anthus_spinoletta:12.490761,Anthus_hodgsoni:12.490761):7.255669,(Motacilla_cinerea:4.347566,(Motacilla_alba:2.768424,Motacilla_flava:2.768424):1.579142):15.398865):10.817858,((Eophona_migratoria:18.326227,(Serinus_canaria:10.396071,Carduelis_sinica:10.396070):7.930156):6.999042,(((Emberiza_aureola:5.608154,Emberiza_spodocephala:5.608154):1.723152,Emberiza_sulphurata:7.331306):1.486236,Emberiza_rustica:8.817542):16.507727):5.239020):0.813129):3.642620):2.892776):4.831109):0.246827):5.677280):28.284132):1.839365):0.793406):2.524891):1.322683):8.258728):18.610750;
	TREE tree_9388 = ((((((((Chrysolophus_amherstiae:0.918784,Chrysolophus_pictus:0.918784):5.662309,(Crossoptilon_auritum:5.504972,Lophura_nycthemera:5.504973):1.076120):0.232679,Phasianus_colchicus:6.813773):2.863981,Syrmaticus_ellioti:9.677753):11.221479,((Bambusicola_thoracicus:12.774145,Francolinus_pintadeanus:12.774145):5.834807,Pavo_cristatus:18.608953):2.290281):0.732507,Coturnix_coturnix:21.631739):59.087234,(Cygnus_columbianus:14.082001,(Aix_galericulata:6.921477,((Anas_crecca:2.222775,Anas_poecilorhyncha:2.222775):1.652597,(Anas_clypeata:3.772725,Anas_formosa:3.772725):0.102647):3.046105):7.160523):66.636971):18.493021,((((((Larus_ridibundus:4.298361,(Larus_argentatus:2.195277,Larus_crassirostris:2.195277):2.103084):13.862297,Brachyramphus_marmoratus:18.160658):37.554626,(Rostratula_benghalensis:52.374611,(((Numenius_arquata:0.204051,Numenius_minutus:0.204051):12.997358,Numenius_phaeopus:13.201409):29.037590,((Scolopax_rusticola:28.649225,Gallinago_gallinago:28.649223):5.263379,Tringa_glareola:33.912605):8.326396):10.135610):3.340674):4.797380,((Vanellus_vanellus:34.766163,Charadrius_dubius:34.766167):8.474256,Himantopus_himantopus:43.240425):17.272243):22.136517,(((Falco_cherrug:3.719704,Falco_peregrinus:3.719704):75.598938,((((Melopsittacus_undulatus:31.295826,Agapornis_fischeri:31.295826):0.855624,(Psittacula_derbiana:4.541633,Psittacula_alexandri:4.541633):27.609818):9.002199,(Cacatua_galerita:23.937178,Nymphicus_hollandicus:23.937178):17.216473):36.589622,((((((Lanius_schach:3.113251,(Lanius_bucephalus:2.410153,Lanius_cristatus:2.410153):0.703098):28.188536,(((Corvus_monedula:10.650084,(Corvus_macrorhynchos:7.719242,Corvus_frugilegus:7.719242):2.930842):5.820138,Pica_pica:16.470222):6.569967,Urocissa_erythrorhyncha:23.040190):8.261598):2.817578,Dicrurus_hottentottus:34.119366):2.730595,Oriolus_chinensis:36.849964):5.140980,Pericrocotus_solaris:41.990940):9.896242,(((Remiz_pendulinus:37.786144,Parus_major:37.786144):3.412627,((((((Leiothrix_lutea:13.963408,((Garrulax_pectoralis:7.884345,(Garrulax_perspicillatus:1.377221,Garrulax_sannio:1.377221):6.507124):4.460625,Garrulax_canorus:12.344970):1.618438):7.347629,(Pomatorhinus_erythrogenys:10.869257,Pomatorhinus_ruficollis:10.869257):10.441780):8.353112,((Acrocephalus_aedon:11.630469,Acrocephalus_arundinaceus:11.630469):15.184802,(Locustella_lanceolata:13.017069,Locustella_ochotensis:13.017069):13.798204):2.848877):6.930183,((Spizixos_semitorques:16.928265,(Pycnonotus_cafer:14.491161,(Pycnonotus_jocosus:9.513286,Pycnonotus_sinensis:9.513287):4.977874):2.437105):11.831573,(Hypsipetes_madagascariensis:17.607294,(Hypsipetes_mcclellandii:16.018450,Hemixos_castanonotus:16.018450):1.588844):11.152544):7.834495):0.280345,(Hirundo_rustica:28.648733,Phylloscopus_fuscatus:28.648735):8.225944):2.580125,Alauda_gulgula:39.454803):1.743968):2.870250,((((Sturnus_nigricollis:6.730920,(Sturnus_sericeus:4.343592,Acridotheres_cristatellus:4.343592):2.387328):12.464525,Gracula_religiosa:19.195444):8.870095,(((Turdus_merula:7.219400,(Turdus_pallidus:5.383085,Turdus_hortulorum:5.383085):1.836315):5.477324,Zoothera_dauma:12.696726):6.561634,(((Muscicapa_striata:7.410025,(Muscicapa_sibirica:6.440925,Muscicapa_dauurica:6.440924):0.969101):2.779757,Copsychus_saularis:10.189783):3.878388,((((Ficedula_narcissina:1.525298,Ficedula_zanthopygia:1.525298):10.390087,((Phoenicurus_auroreus:10.922657,Saxicola_torquatus:10.922658):0.618813,Luscinia_calliope:11.541471):0.373914):0.109547,Myophonus_caeruleus:12.024933):0.575245,Luscinia_svecica:12.600179):1.467993):5.190188):8.807182):14.954144,(Chloropsis_hardwickii:40.410038,((Lonchura_striata:6.149027,Lonchura_punctulata:6.149027):31.998159,(Passer_montanus:34.077606,(((Motacilla_cinerea:4.355727,(Motacilla_flava:3.775262,Motacilla_alba:3.775263):0.580464):19.129120,(Anthus_hodgsoni:12.109276,Anthus_spinoletta:12.109277):11.375570):8.094083,((Eophona_migratoria:21.148605,(Serinus_canaria:12.009735,Carduelis_sinica:12.009734):9.138871):7.690151,(Emberiza_rustica:10.103383,((Emberiza_spodocephala:6.954252,Emberiza_sulphurata:6.954252):0.308734,Emberiza_aureola:7.262985):2.840398):18.735373):2.740173):2.498676):4.069582):2.262851):2.609647):1.049336):7.818162):25.856091):1.575366):2.115448,((Aviceda_subcristata:44.927551,(Spilornis_cheela:36.256180,(Milvus_milvus:32.528736,Accipiter_nisus:32.528736):3.727443):8.671374):34.846676,((Tyto_capensis:64.117500,(((Bubo_bubo:32.563091,Asio_flammeus:32.563091):1.393027,(Otus_scops:18.239920,Otus_bakkamoena:18.239920):15.716198):5.302436,Glaucidium_brodiei:39.258556):24.858946):14.386387,((Buceros_bicornis:70.576797,Upupa_epops:70.576797):5.156775,((Alcedo_atthis:34.067982,Ceryle_rudis:34.067982):34.777161,Jynx_torquilla:68.845139):6.888432):2.770311):1.270345):1.659857):1.215093):0.152847,(((Gavia_stellata:64.964958,((Ixobrychus_cinnamomeus:37.992668,((Egretta_garzetta:30.702845,(Casmerodius_albus:17.618265,Ardea_cinerea:17.618265):13.084579):0.768843,(Ardeola_bacchus:29.917662,Nycticorax_nycticorax:29.917664):1.554025):6.520979):25.752701,Phalacrocorax_carbo:63.745365):1.219591):3.759163,((Cuculus_canorus:18.723392,Cuculus_sparverioides:18.723392):46.703972,(Gallinula_chloropus:29.538769,Amaurornis_phoenicurus:29.538769):35.888603):3.296751):2.312526,(Tachybaptus_ruficollis:68.243721,(Streptopelia_orientalis:16.142086,Stigmatopelia_chinensis:16.142088):52.101631):2.792925):11.765381):16.409967):10.632845;
	TREE tree_7053 = (((Coturnix_coturnix:20.882225,((Pavo_cristatus:19.585741,(Francolinus_pintadeanus:13.540712,Bambusicola_thoracicus:13.540713):6.045028):0.722619,((((Chrysolophus_amherstiae:0.552049,Chrysolophus_pictus:0.552049):6.341507,(Crossoptilon_auritum:5.987478,Lophura_nycthemera:5.987478):0.906078):0.362470,Phasianus_colchicus:7.256026):1.312381,Syrmaticus_ellioti:8.568407):11.739953):0.573867):60.471283,(Cygnus_columbianus:21.671227,(((Anas_crecca:4.029222,Anas_poecilorhyncha:4.029222):2.123518,(Anas_formosa:5.636387,Anas_clypeata:5.636387):0.516352):4.445237,Aix_galericulata:10.597977):11.073248):59.682285):30.713118,((Tachybaptus_ruficollis:85.314667,((((Cuculus_sparverioides:27.415722,Cuculus_canorus:27.415722):51.507900,(Gallinula_chloropus:27.921263,Amaurornis_phoenicurus:27.921265):51.002361):4.305520,(Gavia_stellata:73.397789,(((((Ardeola_bacchus:29.203497,Nycticorax_nycticorax:29.203495):5.494230,Egretta_garzetta:34.697727):3.629261,(Casmerodius_albus:23.792362,Ardea_cinerea:23.792362):14.534625):5.932821,Ixobrychus_cinnamomeus:44.259808):25.379858,Phalacrocorax_carbo:69.639664):3.758122):9.831356):1.542114,(Streptopelia_orientalis:17.562756,Stigmatopelia_chinensis:17.562756):67.208504):0.543401):2.826284,(((((Larus_ridibundus:4.074849,(Larus_crassirostris:2.516202,Larus_argentatus:2.516202):1.558646):14.830237,Brachyramphus_marmoratus:18.905087):32.112545,(Rostratula_benghalensis:45.841423,((Numenius_phaeopus:12.523527,(Numenius_minutus:0.000659,Numenius_arquata:0.000659):12.522868):24.927126,((Scolopax_rusticola:24.737801,Gallinago_gallinago:24.737801):4.318404,Tringa_glareola:29.056208):8.394447):8.390774):5.176205):13.629357,((Charadrius_dubius:41.032124,Vanellus_vanellus:41.032120):7.457996,Himantopus_himantopus:48.490112):16.156874):23.233082,((((Tyto_capensis:65.335304,(((Asio_flammeus:33.139000,Bubo_bubo:33.139000):1.687550,(Otus_scops:20.417025,Otus_bakkamoena:20.417025):14.409527):8.810398,Glaucidium_brodiei:43.636951):21.698353):18.262428,(Aviceda_subcristata:42.172794,(Spilornis_cheela:37.197041,(Accipiter_nisus:31.717745,Milvus_milvus:31.717743):5.479299):4.975755):41.424938):0.315669,((Buceros_bicornis:65.114006,Upupa_epops:65.114006):13.518865,((Alcedo_atthis:41.301971,Ceryle_rudis:41.301971):34.427353,Jynx_torquilla:75.729332):2.903544):5.280532):2.357405,((Falco_cherrug:3.936360,Falco_peregrinus:3.936360):79.813065,((((Psittacula_alexandri:5.352739,Psittacula_derbiana:5.352739):25.850496,(Agapornis_fischeri:30.106220,Melopsittacus_undulatus:30.106218):1.097016):13.508930,(Cacatua_galerita:30.900736,Nymphicus_hollandicus:30.900738):13.811428):38.995831,((Pericrocotus_solaris:48.839661,(Oriolus_chinensis:35.117424,(((Lanius_schach:2.821823,(Lanius_bucephalus:1.962061,Lanius_cristatus:1.962061):0.859762):28.643206,(Urocissa_erythrorhyncha:25.381569,(Pica_pica:18.656479,((Corvus_macrorhynchos:8.016039,Corvus_frugilegus:8.016040):3.045730,Corvus_monedula:11.061769):7.594709):6.725091):6.083459):3.479566,Dicrurus_hottentottus:34.944595):0.172833):13.722233):4.444837,(((Remiz_pendulinus:39.046028,Parus_major:39.046024):5.940767,(Alauda_gulgula:36.745625,(((((Acrocephalus_aedon:10.530398,Acrocephalus_arundinaceus:10.530397):10.213556,(Locustella_lanceolata:10.888932,Locustella_ochotensis:10.888933):9.855021):3.376432,((Leiothrix_lutea:12.423700,(((Garrulax_sannio:1.201503,Garrulax_perspicillatus:1.201503):5.435321,Garrulax_pectoralis:6.636824):3.670144,Garrulax_canorus:10.306968):2.116733):4.203956,(Pomatorhinus_ruficollis:9.384355,Pomatorhinus_erythrogenys:9.384355):7.243300):7.492730):9.077903,(((Pycnonotus_cafer:12.532200,(Pycnonotus_jocosus:8.459391,Pycnonotus_sinensis:8.459391):4.072809):2.929142,Spizixos_semitorques:15.461341):12.426136,((Hemixos_castanonotus:14.755749,Hypsipetes_mcclellandii:14.755748):1.664481,Hypsipetes_madagascariensis:16.420229):11.467248):5.310811):1.564023,(Phylloscopus_fuscatus:32.172478,Hirundo_rustica:32.172478):2.589834):1.983312):8.241170):2.098126,(((((Sturnus_sericeus:4.756067,Acridotheres_cristatellus:4.756067):2.002180,Sturnus_nigricollis:6.758247):16.129343,Gracula_religiosa:22.887590):7.078436,((Zoothera_dauma:16.373079,((Turdus_hortulorum:6.489398,Turdus_pallidus:6.489398):1.848884,Turdus_merula:8.338282):8.034798):10.045673,(((Muscicapa_dauurica:9.487603,(Muscicapa_striata:8.212072,Muscicapa_sibirica:8.212073):1.275530):4.484355,Copsychus_saularis:13.971958):4.023626,(Luscinia_svecica:16.009706,(Myophonus_caeruleus:15.808987,((Luscinia_calliope:15.120584,(Saxicola_torquatus:14.756456,Phoenicurus_auroreus:14.756456):0.364127):0.486382,(Ficedula_narcissina:2.671975,Ficedula_zanthopygia:2.671975):12.934992):0.202022):0.200718):1.985879):8.423168):3.547273):15.948524,(Chloropsis_hardwickii:43.405918,((((Anthus_hodgsoni:11.670084,Anthus_spinoletta:11.670084):16.975063,(Motacilla_flava:5.122843,(Motacilla_cinerea:4.297657,Motacilla_alba:4.297656):0.825187):23.522305):6.626839,(Passer_montanus:33.771618,((Eophona_migratoria:26.217596,(Carduelis_sinica:12.467455,Serinus_canaria:12.467456):13.750139):4.251285,(Emberiza_rustica:7.224110,((Emberiza_spodocephala:5.368923,Emberiza_aureola:5.368924):0.089497,Emberiza_sulphurata:5.458420):1.765690):23.244770):3.302740):1.500366):4.612054,(Lonchura_punctulata:4.629520,Lonchura_striata:4.629520):35.254520):3.521879):2.508630):1.170370):6.199578):30.423498):0.041424):2.521386):1.609264):0.260873):23.925684):4.343934;
	TREE tree_1044 = ((((Coturnix_coturnix:19.869650,(((Phasianus_colchicus:7.449130,(Crossoptilon_auritum:6.225753,Lophura_nycthemera:6.225753):1.223377):0.635658,(Chrysolophus_amherstiae:1.071460,Chrysolophus_pictus:1.071460):7.013327):1.953603,Syrmaticus_ellioti:10.038391):9.831259):0.424357,(Pavo_cristatus:16.897202,(Bambusicola_thoracicus:12.041032,Francolinus_pintadeanus:12.041032):4.856171):3.396804):57.330925,(Cygnus_columbianus:22.709238,(((Anas_poecilorhyncha:4.230317,Anas_crecca:4.230317):2.585818,(Anas_clypeata:6.195514,Anas_formosa:6.195515):0.620620):4.031473,Aix_galericulata:10.847608):11.861631):54.915688):11.473146,((((Stigmatopelia_chinensis:15.524081,Streptopelia_orientalis:15.524081):62.189632,Tachybaptus_ruficollis:77.713707):0.295674,(((Cuculus_canorus:18.749140,Cuculus_sparverioides:18.749142):51.231304,(Amaurornis_phoenicurus:33.135056,Gallinula_chloropus:33.135056):36.845390):2.488809,(Gavia_stellata:67.569160,(((((Ardeola_bacchus:19.745573,Nycticorax_nycticorax:19.745573):9.003334,(Ardea_cinerea:13.730782,Casmerodius_albus:13.730782):15.018126):3.903379,Egretta_garzetta:32.652287):8.459457,Ixobrychus_cinnamomeus:41.111744):25.148674,Phalacrocorax_carbo:66.260422):1.308742):4.900094):5.540127):4.151005,((((((Larus_crassirostris:2.559131,Larus_argentatus:2.559131):1.489225,Larus_ridibundus:4.048356):14.727942,Brachyramphus_marmoratus:18.776297):34.653137,(Rostratula_benghalensis:51.500546,((Numenius_phaeopus:11.892943,(Numenius_arquata:0.214945,Numenius_minutus:0.214945):11.677998):28.007891,(Tringa_glareola:31.314529,(Gallinago_gallinago:26.791195,Scolopax_rusticola:26.791195):4.523334):8.586304):11.599711):1.928889):5.352657,((Charadrius_dubius:30.726048,Vanellus_vanellus:30.726048):4.421513,Himantopus_himantopus:35.147560):23.634529):23.190159,(((Falco_cherrug:3.263157,Falco_peregrinus:3.263157):76.026108,((((Psittacula_derbiana:3.182301,Psittacula_alexandri:3.182301):38.404709,(Agapornis_fischeri:39.282837,Melopsittacus_undulatus:39.282833):2.304178):7.126569,(Cacatua_galerita:34.482918,Nymphicus_hollandicus:34.482914):14.230664):29.885313,(((Oriolus_chinensis:32.927906,(((((Corvus_monedula:10.725824,(Corvus_macrorhynchos:7.392704,Corvus_frugilegus:7.392704):3.333121):5.077116,Pica_pica:15.802939):5.105523,Urocissa_erythrorhyncha:20.908463):5.075369,(Lanius_schach:3.448492,(Lanius_cristatus:2.047206,Lanius_bucephalus:2.047206):1.401286):22.535341):3.083657,Dicrurus_hottentottus:29.067490):3.860417):6.052272,Pericrocotus_solaris:38.980179):11.368542,(((Remiz_pendulinus:31.613312,Parus_major:31.613310):6.983429,((((((Spizixos_semitorques:16.369076,(Pycnonotus_sinensis:8.235310,Pycnonotus_jocosus:8.235310):8.133765):5.272346,Pycnonotus_cafer:21.641420):2.575438,(Hypsipetes_madagascariensis:15.347775,(Hypsipetes_mcclellandii:15.038679,Hemixos_castanonotus:15.038679):0.309097):8.869083):6.680007,((Pomatorhinus_erythrogenys:7.198940,Pomatorhinus_ruficollis:7.198940):7.243364,((Garrulax_canorus:8.285009,(Garrulax_pectoralis:5.935344,(Garrulax_sannio:0.822468,Garrulax_perspicillatus:0.822468):5.112876):2.349664):2.113666,Leiothrix_lutea:10.398674):4.043630):16.454559):1.075971,((Phylloscopus_fuscatus:28.417936,((Acrocephalus_arundinaceus:12.274963,Acrocephalus_aedon:12.274962):14.704959,(Locustella_ochotensis:14.993816,Locustella_lanceolata:14.993816):11.986105):1.438016):1.131032,Hirundo_rustica:29.548971):2.423866):5.429186,Alauda_gulgula:37.402016):1.194718):4.414569,(((Gracula_religiosa:17.865910,((Sturnus_sericeus:4.398780,Acridotheres_cristatellus:4.398780):1.601210,Sturnus_nigricollis:5.999990):11.865920):6.384951,((((Turdus_pallidus:5.723845,Turdus_hortulorum:5.723845):2.025750,Turdus_merula:7.749595):9.003977,Zoothera_dauma:16.753572):6.834577,((Copsychus_saularis:14.139503,(Muscicapa_dauurica:9.865063,(Muscicapa_sibirica:8.054672,Muscicapa_striata:8.054672):1.810390):4.274439):2.906123,((Myophonus_caeruleus:14.993364,(((Ficedula_narcissina:1.497146,Ficedula_zanthopygia:1.497146):12.730396,Luscinia_calliope:14.227543):0.572402,(Phoenicurus_auroreus:14.281764,Saxicola_torquatus:14.281762):0.518181):0.193421):0.468309,Luscinia_svecica:15.461673):1.583951):6.542523):0.662713):17.935659,(Chloropsis_hardwickii:38.403492,((Lonchura_striata:3.834165,Lonchura_punctulata:3.834165):29.559090,(Passer_montanus:28.166759,(((Eophona_migratoria:17.833384,(Carduelis_sinica:9.301803,Serinus_canaria:9.301803):8.531580):6.731715,(Emberiza_rustica:6.445107,((Emberiza_aureola:3.963971,Emberiza_spodocephala:3.963971):1.395775,Emberiza_sulphurata:5.359746):1.085361):18.119989):3.156850,((Anthus_hodgsoni:10.855439,Anthus_spinoletta:10.855439):6.841307,(Motacilla_cinerea:3.837089,(Motacilla_alba:3.568077,Motacilla_flava:3.568077):0.269013):13.859657):10.025200):0.444814):5.226492):5.010235):3.783033):0.824787):7.337413):28.250172):0.690369):1.163137,((Aviceda_subcristata:44.632446,(Spilornis_cheela:35.500195,(Accipiter_nisus:30.327993,Milvus_milvus:30.327995):5.172200):9.132248):35.393127,(((Buceros_bicornis:59.898247,Upupa_epops:59.898247):10.349059,((Alcedo_atthis:34.637894,Ceryle_rudis:34.637897):31.723635,Jynx_torquilla:66.361534):3.885780):8.248446,(Tyto_capensis:71.513062,(((Otus_scops:18.356951,Otus_bakkamoena:18.356951):18.431047,(Bubo_bubo:30.795109,Asio_flammeus:30.795109):5.992888):8.183869,Glaucidium_brodiei:44.971867):26.541193):6.982695):1.529816):0.426826):1.519852):0.188136):6.937693):12.487068;
	TREE tree_2723 = (((Coturnix_coturnix:17.211987,((Syrmaticus_ellioti:8.236650,(((Crossoptilon_auritum:5.300308,Lophura_nycthemera:5.300308):1.107176,(Chrysolophus_pictus:0.886488,Chrysolophus_amherstiae:0.886488):5.520996):0.577705,Phasianus_colchicus:6.985189):1.251461):8.806936,((Francolinus_pintadeanus:11.309806,Bambusicola_thoracicus:11.309805):4.021561,Pavo_cristatus:15.331367):1.712220):0.168400):67.682083,(Cygnus_columbianus:23.828337,(((Anas_poecilorhyncha:4.992537,Anas_crecca:4.992537):2.173560,(Anas_clypeata:6.808557,Anas_formosa:6.808557):0.357541):5.822016,Aix_galericulata:12.988114):10.840223):61.065731):14.259936,((((Gavia_stellata:73.696579,((Ixobrychus_cinnamomeus:40.874123,((Ardeola_bacchus:31.159836,Nycticorax_nycticorax:31.159836):5.239426,((Ardea_cinerea:22.393209,Casmerodius_albus:22.393209):13.832031,Egretta_garzetta:36.225239):0.174022):4.474863):28.266140,Phalacrocorax_carbo:69.140266):4.556319):2.699886,((Amaurornis_phoenicurus:30.109409,Gallinula_chloropus:30.109407):43.311035,(Cuculus_canorus:18.664963,Cuculus_sparverioides:18.664963):54.755478):2.976025):2.222864,(Tachybaptus_ruficollis:78.232559,(Stigmatopelia_chinensis:18.406851,Streptopelia_orientalis:18.406849):59.825714):0.386769):5.941629,(((((Larus_ridibundus:4.609501,(Larus_argentatus:1.708019,Larus_crassirostris:1.708019):2.901482):15.549312,Brachyramphus_marmoratus:20.158812):41.438515,(Rostratula_benghalensis:57.645416,(((Numenius_arquata:0.452967,Numenius_minutus:0.452967):15.079369,Numenius_phaeopus:15.532335):30.106712,(Tringa_glareola:39.116840,(Scolopax_rusticola:30.883186,Gallinago_gallinago:30.883188):8.233653):6.522209):12.006368):3.951914):3.647676,((Charadrius_dubius:36.469265,Vanellus_vanellus:36.469265):12.287965,Himantopus_himantopus:48.757229):16.487774):19.115211,(((Aviceda_subcristata:45.991943,(Spilornis_cheela:36.328976,(Milvus_milvus:31.951502,Accipiter_nisus:31.951498):4.377475):9.662971):37.285656,((Tyto_capensis:71.584679,(((Asio_flammeus:29.592915,Bubo_bubo:29.592915):2.143680,(Otus_bakkamoena:16.352726,Otus_scops:16.352724):15.383867):7.586445,Glaucidium_brodiei:39.323040):32.261642):9.671052,((Buceros_bicornis:64.983490,Upupa_epops:64.983490):9.915799,((Ceryle_rudis:31.971388,Alcedo_atthis:31.971390):40.764366,Jynx_torquilla:72.735756):2.163536):6.356441):2.021870):0.616541,((Falco_cherrug:4.200283,Falco_peregrinus:4.200283):77.334824,((((Psittacula_derbiana:2.922898,Psittacula_alexandri:2.922898):38.526161,(Melopsittacus_undulatus:39.314972,Agapornis_fischeri:39.314976):2.134088):11.701992,(Nymphicus_hollandicus:35.450989,Cacatua_galerita:35.450989):17.700064):26.449429,((Pericrocotus_solaris:41.435436,(Oriolus_chinensis:34.764038,((((Lanius_cristatus:1.943416,Lanius_bucephalus:1.943416):0.866138,Lanius_schach:2.809553):24.140533,(Urocissa_erythrorhyncha:20.935940,(Pica_pica:15.622967,(Corvus_monedula:10.929625,(Corvus_frugilegus:7.811003,Corvus_macrorhynchos:7.811003):3.118622):4.693341):5.312974):6.014146):4.526981,Dicrurus_hottentottus:31.477068):3.286973):6.671393):11.513162,(((Remiz_pendulinus:40.570385,Parus_major:40.570381):3.869022,(Alauda_gulgula:41.070633,(((((Pomatorhinus_ruficollis:10.186047,Pomatorhinus_erythrogenys:10.186047):8.217747,(Leiothrix_lutea:13.014355,(Garrulax_canorus:10.955559,((Garrulax_perspicillatus:1.329544,Garrulax_sannio:1.329544):6.237532,Garrulax_pectoralis:7.567076):3.388483):2.058795):5.389439):7.920148,((Acrocephalus_aedon:11.583209,Acrocephalus_arundinaceus:11.583208):12.277245,(Locustella_lanceolata:12.758145,Locustella_ochotensis:12.758146):11.102308):2.463487):9.710609,((Hypsipetes_madagascariensis:16.935614,(Hemixos_castanonotus:15.058153,Hypsipetes_mcclellandii:15.058153):1.877460):9.412334,((Spizixos_semitorques:16.654955,(Pycnonotus_sinensis:8.548013,Pycnonotus_jocosus:8.548013):8.106943):0.767344,Pycnonotus_cafer:17.422298):8.925649):9.686603):0.863700,(Phylloscopus_fuscatus:34.630466,Hirundo_rustica:34.630466):2.267785):4.172387):3.368771):1.806868,(((((Acridotheres_cristatellus:4.538484,Sturnus_sericeus:4.538484):2.469649,Sturnus_nigricollis:7.008132):14.262480,Gracula_religiosa:21.270613):8.000751,((((Turdus_pallidus:6.972089,Turdus_hortulorum:6.972089):2.046349,Turdus_merula:9.018438):7.010419,Zoothera_dauma:16.028856):9.323858,((Luscinia_svecica:16.802567,(Myophonus_caeruleus:16.422361,((Phoenicurus_auroreus:14.237155,Saxicola_torquatus:14.237156):1.650581,(Luscinia_calliope:15.798713,(Ficedula_narcissina:1.404325,Ficedula_zanthopygia:1.404325):14.394388):0.089023):0.534626):0.380205):2.086017,((Muscicapa_dauurica:10.437601,(Muscicapa_striata:8.338553,Muscicapa_sibirica:8.338553):2.099047):3.775436,Copsychus_saularis:14.213037):4.675547):6.464132):3.918647):16.045883,(Chloropsis_hardwickii:39.899563,(((((Anthus_hodgsoni:9.538269,Anthus_spinoletta:9.538269):13.324318,((Motacilla_alba:3.643523,Motacilla_flava:3.643523):1.994624,Motacilla_cinerea:5.638147):17.224442):6.463915,((Eophona_migratoria:20.366974,(Serinus_canaria:11.691309,Carduelis_sinica:11.691310):8.675664):4.418836,(Emberiza_rustica:6.934773,((Emberiza_sulphurata:5.052287,Emberiza_spodocephala:5.052287):0.342285,Emberiza_aureola:5.394571):1.540202):17.851036):4.540695):2.336497,Passer_montanus:31.663000):5.669899,(Lonchura_punctulata:3.295014,Lonchura_striata:3.295014):34.037884):2.566664):5.417683):0.929031):6.702320):26.651888):1.934631):2.359029):0.466075):0.200744):14.593044):0.629522;
	TREE tree_3711 = (((Coturnix_coturnix:15.609786,((Pavo_cristatus:14.248747,(Francolinus_pintadeanus:10.105053,Bambusicola_thoracicus:10.105053):4.143693):1.184740,(Syrmaticus_ellioti:7.485459,(((Chrysolophus_pictus:1.240278,Chrysolophus_amherstiae:1.240278):5.013302,Phasianus_colchicus:6.253580):0.359429,(Crossoptilon_auritum:5.595008,Lophura_nycthemera:5.595008):1.018000):0.872451):7.948027):0.176299):58.341587,(Cygnus_columbianus:25.389458,(Aix_galericulata:12.073788,((Anas_formosa:6.456669,Anas_clypeata:6.456669):0.853070,(Anas_poecilorhyncha:3.888031,Anas_crecca:3.888031):3.421708):4.764049):13.315669):48.561916):25.063536,(((Tachybaptus_ruficollis:69.130875,(Stigmatopelia_chinensis:14.462007,Streptopelia_orientalis:14.462006):54.668877):0.848661,(((Cuculus_sparverioides:15.771116,Cuculus_canorus:15.771117):50.652245,(Gallinula_chloropus:28.822042,Amaurornis_phoenicurus:28.822046):37.601318):3.031554,(Gavia_stellata:67.033737,(((Egretta_garzetta:32.178947,((Ardea_cinerea:20.218878,Casmerodius_albus:20.218876):10.722078,(Nycticorax_nycticorax:26.035400,Ardeola_bacchus:26.035398):4.905556):1.237992):3.487770,Ixobrychus_cinnamomeus:35.666718):26.378731,Phalacrocorax_carbo:62.045448):4.988287):2.421179):0.524626):8.515318,((((((Larus_argentatus:1.922173,Larus_crassirostris:1.922173):2.382340,Larus_ridibundus:4.304513):15.809981,Brachyramphus_marmoratus:20.114494):33.637642,(Rostratula_benghalensis:52.341934,((Numenius_phaeopus:14.695276,(Numenius_arquata:0.058348,Numenius_minutus:0.058348):14.636929):23.600342,((Scolopax_rusticola:27.003235,Gallinago_gallinago:27.003235):4.049884,Tringa_glareola:31.053120):7.242499):14.046316):1.410204):9.620943,(Himantopus_himantopus:44.284756,(Vanellus_vanellus:37.908054,Charadrius_dubius:37.908054):6.376704):19.088326):14.994066,(((Aviceda_subcristata:39.729607,(Spilornis_cheela:33.356457,(Milvus_milvus:26.483074,Accipiter_nisus:26.483076):6.873383):6.373147):35.704361,((Tyto_capensis:68.250801,(((Otus_bakkamoena:19.002621,Otus_scops:19.002621):14.391567,(Bubo_bubo:29.827398,Asio_flammeus:29.827396):3.566792):6.042340,Glaucidium_brodiei:39.436531):28.814276):4.993331,((Buceros_bicornis:51.467861,Upupa_epops:51.467865):17.943378,((Alcedo_atthis:35.267960,Ceryle_rudis:35.267963):33.283363,Jynx_torquilla:68.551323):0.859919):3.832892):2.189829):1.797883,((Falco_cherrug:5.432072,Falco_peregrinus:5.432072):69.413651,((((Psittacula_derbiana:2.821827,Psittacula_alexandri:2.821827):26.675247,(Melopsittacus_undulatus:27.820808,Agapornis_fischeri:27.820808):1.676264):6.681270,(Cacatua_galerita:21.237547,Nymphicus_hollandicus:21.237549):14.940796):37.738533,((((((((Corvus_monedula:9.718184,(Corvus_frugilegus:6.305917,Corvus_macrorhynchos:6.305917):3.412266):4.602843,Pica_pica:14.321028):6.512761,Urocissa_erythrorhyncha:20.833788):5.803702,((Lanius_cristatus:2.157689,Lanius_bucephalus:2.157689):0.428610,Lanius_schach:2.586299):24.051191):3.264509,Dicrurus_hottentottus:29.902000):1.139093,Oriolus_chinensis:31.041090):12.705714,Pericrocotus_solaris:43.746807):7.704368,(((Remiz_pendulinus:35.140072,Parus_major:35.140072):8.384258,(Alauda_gulgula:34.243958,((((Hypsipetes_madagascariensis:13.065624,(Hemixos_castanonotus:11.767956,Hypsipetes_mcclellandii:11.767956):1.297667):9.813755,(((Pycnonotus_jocosus:6.914978,Pycnonotus_sinensis:6.914978):7.271196,Spizixos_semitorques:14.186175):1.050506,Pycnonotus_cafer:15.236682):7.642697):6.983240,((((Garrulax_pectoralis:5.720839,(Garrulax_sannio:0.643062,Garrulax_perspicillatus:0.643062):5.077777):3.457309,Garrulax_canorus:9.178148):1.289630,Leiothrix_lutea:10.467779):4.862917,(Pomatorhinus_erythrogenys:7.983429,Pomatorhinus_ruficollis:7.983429):7.347267):14.531922):0.761058,(((Acrocephalus_aedon:11.491917,Acrocephalus_arundinaceus:11.491916):14.753235,(Locustella_lanceolata:13.178295,Locustella_ochotensis:13.178295):13.066856):1.695198,(Phylloscopus_fuscatus:25.658991,Hirundo_rustica:25.658995):2.281357):2.683327):3.620282):9.280372):1.291408,(((Gracula_religiosa:19.841293,((Sturnus_sericeus:4.567958,Acridotheres_cristatellus:4.567958):1.948304,Sturnus_nigricollis:6.516262):13.325032):6.672971,(((Turdus_merula:9.122400,(Turdus_pallidus:6.084682,Turdus_hortulorum:6.084682):3.037718):6.553588,Zoothera_dauma:15.675987):5.042872,((Copsychus_saularis:10.867333,((Muscicapa_sibirica:5.062308,Muscicapa_dauurica:5.062308):0.917919,Muscicapa_striata:5.980227):4.887106):2.866269,((((Phoenicurus_auroreus:11.206997,Saxicola_torquatus:11.206997):0.815175,(Luscinia_calliope:11.976604,(Ficedula_zanthopygia:1.331241,Ficedula_narcissina:1.331241):10.645364):0.045567):0.296048,Myophonus_caeruleus:12.318220):0.227607,Luscinia_svecica:12.545826):1.187775):6.985259):5.795405):17.626680,(Chloropsis_hardwickii:38.789387,((Lonchura_striata:5.021572,Lonchura_punctulata:5.021572):29.373543,((((Eophona_migratoria:19.169397,(Serinus_canaria:10.290314,Carduelis_sinica:10.290315):8.879083):3.078829,(Emberiza_rustica:9.939598,(Emberiza_sulphurata:7.112097,(Emberiza_spodocephala:4.116147,Emberiza_aureola:4.116147):2.995950):2.827501):12.308628):5.899249,((Anthus_hodgsoni:10.829062,Anthus_spinoletta:10.829062):11.069699,((Motacilla_alba:2.742753,Motacilla_flava:2.742753):1.270656,Motacilla_cinerea:4.013409):17.885351):6.248713):2.414075,Passer_montanus:30.561550):3.833568):4.394272):5.351558):0.674792):6.635435):22.465706):0.928840):2.386126):1.135301):0.127712):20.520050):4.530501;
	TREE tree_5296 = (((Coturnix_coturnix:16.888893,(((Francolinus_pintadeanus:11.974523,Bambusicola_thoracicus:11.974522):3.767303,Pavo_cristatus:15.741825):0.766242,(Syrmaticus_ellioti:7.661401,((Chrysolophus_pictus:1.126937,Chrysolophus_amherstiae:1.126937):5.323682,(Phasianus_colchicus:6.075440,(Crossoptilon_auritum:5.146852,Lophura_nycthemera:5.146852):0.928589):0.375179):1.210781):8.846665):0.380825):62.780941,(Cygnus_columbianus:11.463644,(((Anas_clypeata:3.471191,Anas_formosa:3.471191):0.634586,(Anas_poecilorhyncha:2.460110,Anas_crecca:2.460110):1.645667):2.304770,Aix_galericulata:6.410547):5.053096):68.206192):33.301186,(((Tachybaptus_ruficollis:78.416656,((Gavia_stellata:71.397209,((((Nycticorax_nycticorax:34.219627,(Egretta_garzetta:33.535622,Ardeola_bacchus:33.535622):0.684005):1.477072,(Ardea_cinerea:22.866665,Casmerodius_albus:22.866663):12.830036):4.718906,Ixobrychus_cinnamomeus:40.415607):27.114027,Phalacrocorax_carbo:67.529640):3.867575):3.016938,((Gallinula_chloropus:20.748144,Amaurornis_phoenicurus:20.748146):51.747795,(Cuculus_canorus:26.484976,Cuculus_sparverioides:26.484974):46.010967):1.918208):4.002503):0.804638,(Streptopelia_orientalis:17.149849,Stigmatopelia_chinensis:17.149849):62.071442):10.766682,(((((Larus_ridibundus:4.620791,(Larus_crassirostris:2.839859,Larus_argentatus:2.839859):1.780932):17.555887,Brachyramphus_marmoratus:22.176680):35.856720,(Rostratula_benghalensis:56.571953,(((Numenius_arquata:0.158142,Numenius_minutus:0.158142):15.138166,Numenius_phaeopus:15.296308):27.597298,(Tringa_glareola:36.213299,(Scolopax_rusticola:29.876965,Gallinago_gallinago:29.876966):6.336335):6.680305):13.678351):1.461440):5.783264,((Vanellus_vanellus:37.289772,Charadrius_dubius:37.289768):7.500137,Himantopus_himantopus:44.789909):19.026752):25.608110,(((Aviceda_subcristata:46.896687,(Spilornis_cheela:39.899811,(Accipiter_nisus:32.166260,Milvus_milvus:32.166260):7.733547):6.996879):37.921383,(((Buceros_bicornis:65.668442,Upupa_epops:65.668442):10.563254,((Ceryle_rudis:38.649860,Alcedo_atthis:38.649860):33.494080,Jynx_torquilla:72.143944):4.087759):8.052408,(Tyto_capensis:68.122543,(Glaucidium_brodiei:44.331894,((Asio_flammeus:34.466492,Bubo_bubo:34.466492):4.472288,(Otus_bakkamoena:16.737703,Otus_scops:16.737705):22.201077):5.393109):23.790653):16.161562):0.533967):1.433955,((Falco_peregrinus:4.231941,Falco_cherrug:4.231941):79.526794,((((Psittacula_alexandri:2.586671,Psittacula_derbiana:2.586671):25.141741,(Agapornis_fischeri:25.891741,Melopsittacus_undulatus:25.891741):1.836670):9.564927,(Cacatua_galerita:23.543907,Nymphicus_hollandicus:23.543909):13.749430):44.623589,(((Oriolus_chinensis:33.492950,((((Lanius_cristatus:2.089921,Lanius_bucephalus:2.089921):1.454342,Lanius_schach:3.544263):25.856077,(Urocissa_erythrorhyncha:23.647514,(((Corvus_frugilegus:8.292079,Corvus_macrorhynchos:8.292079):1.974472,Corvus_monedula:10.266551):6.099355,Pica_pica:16.365906):7.281608):5.752826):4.003262,Dicrurus_hottentottus:33.403603):0.089349):8.609077,Pericrocotus_solaris:42.102032):12.053476,(((Parus_major:35.399197,Remiz_pendulinus:35.399197):5.785697,(Alauda_gulgula:35.423199,((((((Pycnonotus_jocosus:6.565707,Pycnonotus_sinensis:6.565707):6.666148,Spizixos_semitorques:13.231856):5.254355,Pycnonotus_cafer:18.486212):4.648742,((Hypsipetes_mcclellandii:12.897964,Hemixos_castanonotus:12.897964):1.169585,Hypsipetes_madagascariensis:14.067549):9.067404):7.459326,(((Leiothrix_lutea:10.640654,(((Garrulax_sannio:1.402387,Garrulax_perspicillatus:1.402387):3.930009,Garrulax_pectoralis:5.332397):3.598951,Garrulax_canorus:8.931348):1.709306):3.238570,(Pomatorhinus_ruficollis:7.118196,Pomatorhinus_erythrogenys:7.118196):6.761027):10.225546,((Acrocephalus_arundinaceus:9.804060,Acrocephalus_aedon:9.804060):12.471964,(Locustella_lanceolata:11.356998,Locustella_ochotensis:11.356998):10.919025):1.828745):6.489509):1.568583,(Phylloscopus_fuscatus:30.156986,Hirundo_rustica:30.156986):2.005874):3.260338):5.761693):4.759203,(((((Acridotheres_cristatellus:4.225557,Sturnus_sericeus:4.225557):3.577416,Sturnus_nigricollis:7.802973):14.905285,Gracula_religiosa:22.708260):7.725907,((((Turdus_pallidus:9.126760,Turdus_hortulorum:9.126760):3.663863,Turdus_merula:12.790624):8.468880,Zoothera_dauma:21.259502):6.929748,((Luscinia_svecica:18.633049,(Myophonus_caeruleus:18.291475,(((Phoenicurus_auroreus:17.006258,Saxicola_torquatus:17.006258):1.209532,(Ficedula_narcissina:2.272709,Ficedula_zanthopygia:2.272709):15.943081):0.011253,Luscinia_calliope:18.227043):0.064432):0.341574):2.804829,((Muscicapa_striata:8.767356,(Muscicapa_sibirica:7.930024,Muscicapa_dauurica:7.930024):0.837332):7.997404,Copsychus_saularis:16.764761):4.673120):6.751372):2.244914):14.750333,((((((Motacilla_cinerea:3.272831,(Motacilla_alba:2.957493,Motacilla_flava:2.957493):0.315338):16.666710,(Anthus_hodgsoni:11.457479,Anthus_spinoletta:11.457479):8.482061):10.923875,((Eophona_migratoria:19.506493,(Carduelis_sinica:9.531400,Serinus_canaria:9.531399):9.975093):5.411108,((Emberiza_sulphurata:3.055357,(Emberiza_aureola:2.919072,Emberiza_spodocephala:2.919072):0.136286):2.329311,Emberiza_rustica:5.384668):19.532932):5.945817):0.450337,Passer_montanus:31.313753):4.071398,(Lonchura_punctulata:4.257665,Lonchura_striata:4.257665):31.127487):7.164054,Chloropsis_hardwickii:42.549210):2.635291):0.759599):8.211411):27.761417):1.841813):2.493288):3.172744):0.563200):22.983047):4.975716;
	TREE tree_8733 = (((((((Chrysolophus_amherstiae:1.395990,Chrysolophus_pictus:1.395990):6.070664,(Crossoptilon_auritum:6.800861,Lophura_nycthemera:6.800861):0.665794):1.035686,Phasianus_colchicus:8.502341):2.960009,Syrmaticus_ellioti:11.462350):9.801662,(Coturnix_coturnix:20.138710,(Pavo_cristatus:18.586857,(Bambusicola_thoracicus:13.062291,Francolinus_pintadeanus:13.062291):5.524565):1.551855):1.125302):55.970421,(Cygnus_columbianus:22.257124,(((Anas_crecca:3.971349,Anas_poecilorhyncha:3.971349):2.593493,(Anas_clypeata:6.173838,Anas_formosa:6.173838):0.391004):5.243992,Aix_galericulata:11.808834):10.448292):54.977314):24.577126,((((((Larus_ridibundus:5.971417,(Larus_argentatus:4.101070,Larus_crassirostris:4.101070):1.870346):20.473316,Brachyramphus_marmoratus:26.444733):48.603096,(Rostratula_benghalensis:71.992554,(((Numenius_arquata:0.130805,Numenius_minutus:0.130805):18.900484,Numenius_phaeopus:19.031290):31.810390,((Scolopax_rusticola:35.604523,Gallinago_gallinago:35.604523):7.674395,Tringa_glareola:43.278919):7.562760):21.150869):3.055280):3.166311,((Charadrius_dubius:45.933880,Vanellus_vanellus:45.933884):5.846144,Himantopus_himantopus:51.780025):26.434114):6.416851,(((Falco_peregrinus:3.770049,Falco_cherrug:3.770049):76.524368,((((Psittacula_derbiana:4.001060,Psittacula_alexandri:4.001060):31.845070,(Melopsittacus_undulatus:35.104145,Agapornis_fischeri:35.104141):0.741987):13.834782,(Cacatua_galerita:30.292803,Nymphicus_hollandicus:30.292803):19.388109):30.054628,(((Oriolus_chinensis:33.173477,(((Urocissa_erythrorhyncha:19.579939,(Pica_pica:14.638301,((Corvus_frugilegus:7.003739,Corvus_macrorhynchos:7.003739):2.769263,Corvus_monedula:9.773002):4.865299):4.941638):5.383418,((Lanius_bucephalus:1.890570,Lanius_cristatus:1.890570):1.218557,Lanius_schach:3.109128):21.854231):3.360983,Dicrurus_hottentottus:28.324341):4.849139):11.476251,Pericrocotus_solaris:44.649731):7.004040,(((Remiz_pendulinus:40.035561,Parus_major:40.035561):4.552422,(Alauda_gulgula:40.176453,(((((Hypsipetes_mcclellandii:14.735165,Hemixos_castanonotus:14.735165):1.507286,Hypsipetes_madagascariensis:16.242451):10.769776,(Pycnonotus_cafer:24.590004,(Spizixos_semitorques:14.970203,(Pycnonotus_jocosus:10.262975,Pycnonotus_sinensis:10.262975):4.707228):9.619802):2.422223):6.293173,((Pomatorhinus_erythrogenys:12.037610,Pomatorhinus_ruficollis:12.037609):11.257582,(Leiothrix_lutea:17.544611,((Garrulax_pectoralis:8.252667,(Garrulax_perspicillatus:1.119575,Garrulax_sannio:1.119575):7.133092):6.169312,Garrulax_canorus:14.421980):3.122632):5.750581):10.010208):2.716405,(((Locustella_ochotensis:16.426065,Locustella_lanceolata:16.426065):13.961843,(Acrocephalus_aedon:14.923204,Acrocephalus_arundinaceus:14.923203):15.464704):3.064829,(Hirundo_rustica:25.849333,Phylloscopus_fuscatus:25.849331):7.603404):2.569068):4.154647):4.411527):1.139017,(((((Sturnus_sericeus:5.792128,Acridotheres_cristatellus:5.792128):1.570022,Sturnus_nigricollis:7.362149):16.793512,Gracula_religiosa:24.155663):7.119778,((Zoothera_dauma:21.747482,((Turdus_pallidus:8.823137,Turdus_hortulorum:8.823137):3.422813,Turdus_merula:12.245951):9.501532):5.926609,(((Myophonus_caeruleus:16.952757,(((Phoenicurus_auroreus:15.140997,Saxicola_torquatus:15.140996):1.203109,Luscinia_calliope:16.344105):0.213126,(Ficedula_zanthopygia:2.876022,Ficedula_narcissina:2.876022):13.681209):0.395523):0.655413,Luscinia_svecica:17.608170):1.513078,(Copsychus_saularis:16.199820,((Muscicapa_dauurica:7.758015,Muscicapa_sibirica:7.758016):1.649805,Muscicapa_striata:9.407821):6.791998):2.921427):8.552845):3.601350):13.336626,(((Lonchura_striata:5.099474,Lonchura_punctulata:5.099474):32.359112,(Passer_montanus:32.555550,(((Eophona_migratoria:21.140556,(Carduelis_sinica:12.794286,Serinus_canaria:12.794284):8.346272):6.846177,((Emberiza_sulphurata:7.482000,(Emberiza_spodocephala:6.528229,Emberiza_aureola:6.528229):0.953771):1.651508,Emberiza_rustica:9.133508):18.853226):4.039453,((Anthus_spinoletta:10.073289,Anthus_hodgsoni:10.073290):12.889610,((Motacilla_flava:4.338560,Motacilla_alba:4.338560):0.128462,Motacilla_cinerea:4.467021):18.495878):9.063287):0.529364):4.903036):3.180115,Chloropsis_hardwickii:40.638699):3.973366):1.114930):5.926772):28.081770):0.558875):2.093177,(((Tyto_capensis:72.303757,(Glaucidium_brodiei:38.656200,((Otus_bakkamoena:16.739807,Otus_scops:16.739807):14.790077,(Asio_flammeus:26.220793,Bubo_bubo:26.220793):5.309091):7.126317):33.647564):8.618304,((Buceros_bicornis:58.227242,Upupa_epops:58.227238):12.980668,((Alcedo_atthis:35.442463,Ceryle_rudis:35.442459):33.093327,Jynx_torquilla:68.535782):2.672117):9.714161):0.802336,(Aviceda_subcristata:45.573589,(Spilornis_cheela:36.276875,(Milvus_milvus:30.419750,Accipiter_nisus:30.419752):5.857123):9.296714):36.150814):0.663189):2.243400):1.098512,((((Gavia_stellata:74.287842,((((Ardea_cinerea:20.826786,Casmerodius_albus:20.826788):18.451736,(Egretta_garzetta:38.383358,(Ardeola_bacchus:31.545761,Nycticorax_nycticorax:31.545763):6.837596):0.895168):10.205557,Ixobrychus_cinnamomeus:49.484085):22.052225,Phalacrocorax_carbo:71.536308):2.751532):6.103959,((Amaurornis_phoenicurus:43.126644,Gallinula_chloropus:43.126637):30.524921,(Cuculus_sparverioides:23.316526,Cuculus_canorus:23.316526):50.335030):6.740236):2.043929,Tachybaptus_ruficollis:82.435722):0.446263,(Streptopelia_orientalis:17.786751,Stigmatopelia_chinensis:17.786753):65.095238):2.847514):16.082060):11.908374;
	TREE tree_3155 = ((((Syrmaticus_ellioti:10.567854,(((Chrysolophus_pictus:1.454582,Chrysolophus_amherstiae:1.454582):7.870074,Phasianus_colchicus:9.324656):0.063038,(Crossoptilon_auritum:7.728620,Lophura_nycthemera:7.728619):1.659075):1.180159):13.122949,(Coturnix_coturnix:23.369074,((Francolinus_pintadeanus:14.865082,Bambusicola_thoracicus:14.865081):5.985084,Pavo_cristatus:20.850164):2.518909):0.321728):47.398552,(Cygnus_columbianus:24.822510,(Aix_galericulata:13.288485,((Anas_crecca:4.214529,Anas_poecilorhyncha:4.214529):4.517701,(Anas_formosa:7.272492,Anas_clypeata:7.272492):1.459737):4.556255):11.534026):46.266838):18.700974,(((((((Larus_argentatus:2.683482,Larus_crassirostris:2.683482):1.067578,Larus_ridibundus:3.751060):15.327377,Brachyramphus_marmoratus:19.078438):36.219940,(Rostratula_benghalensis:48.550919,((Numenius_phaeopus:14.547504,(Numenius_arquata:0.181277,Numenius_minutus:0.181277):14.366228):22.092791,((Scolopax_rusticola:24.352518,Gallinago_gallinago:24.352518):6.081851,Tringa_glareola:30.434368):6.205927):11.910627):6.747454):5.249177,((Charadrius_dubius:34.189713,Vanellus_vanellus:34.189713):4.635518,Himantopus_himantopus:38.825230):21.722324):19.686541,(((Falco_peregrinus:3.846190,Falco_cherrug:3.846190):72.628372,((((Agapornis_fischeri:23.315931,Melopsittacus_undulatus:23.315929):2.837162,(Psittacula_derbiana:2.898949,Psittacula_alexandri:2.898949):23.254143):7.120976,(Cacatua_galerita:18.910292,Nymphicus_hollandicus:18.910294):14.363775):42.010338,(((((((Lanius_bucephalus:1.086220,Lanius_cristatus:1.086220):0.601405,Lanius_schach:1.687625):19.734884,((((Corvus_frugilegus:5.168472,Corvus_macrorhynchos:5.168472):3.353144,Corvus_monedula:8.521616):3.797184,Pica_pica:12.318799):4.272293,Urocissa_erythrorhyncha:16.591091):4.831417):1.977237,Dicrurus_hottentottus:23.399746):0.825390,Oriolus_chinensis:24.225136):7.293118,Pericrocotus_solaris:31.518255):17.234783,(((Remiz_pendulinus:36.929298,Parus_major:36.929298):6.527434,(Alauda_gulgula:38.168015,(((((((Pycnonotus_sinensis:6.535570,Pycnonotus_jocosus:6.535570):7.692593,Spizixos_semitorques:14.228163):5.978405,Pycnonotus_cafer:20.206568):3.052546,(Hypsipetes_madagascariensis:14.835337,(Hemixos_castanonotus:13.344872,Hypsipetes_mcclellandii:13.344872):1.490465):8.423778):7.210208,((Pomatorhinus_ruficollis:10.748684,Pomatorhinus_erythrogenys:10.748684):9.984623,(((Garrulax_pectoralis:7.955083,(Garrulax_perspicillatus:1.499651,Garrulax_sannio:1.499651):6.455432):3.485940,Garrulax_canorus:11.441023):2.726526,Leiothrix_lutea:14.167549):6.565758):9.736017):0.517580,Phylloscopus_fuscatus:30.986906):3.117481,(((Locustella_lanceolata:16.254324,Locustella_ochotensis:16.254324):14.552910,(Acrocephalus_arundinaceus:15.008080,Acrocephalus_aedon:15.008080):15.799155):2.166974,Hirundo_rustica:32.974209):1.130175):4.063627):5.288721):2.132481,(((Gracula_religiosa:17.374523,(Sturnus_nigricollis:5.835863,(Sturnus_sericeus:3.569576,Acridotheres_cristatellus:3.569576):2.266287):11.538662):7.267526,((Zoothera_dauma:11.987463,((Turdus_pallidus:5.127265,Turdus_hortulorum:5.127265):2.017566,Turdus_merula:7.144832):4.842632):8.068405,((Luscinia_svecica:12.761404,((((Phoenicurus_auroreus:10.880033,Saxicola_torquatus:10.880033):0.922828,Luscinia_calliope:11.802860):0.554367,(Ficedula_narcissina:1.356843,Ficedula_zanthopygia:1.356843):11.000385):0.208372,Myophonus_caeruleus:12.565599):0.195804):0.817231,(Copsychus_saularis:11.223020,((Muscicapa_sibirica:5.566311,Muscicapa_dauurica:5.566311):0.797075,Muscicapa_striata:6.363387):4.859633):2.355615):6.477233):4.586183):19.482420,(((Lonchura_punctulata:1.781956,Lonchura_striata:1.781956):35.896358,(((((Motacilla_flava:4.324277,Motacilla_alba:4.324276):1.376142,Motacilla_cinerea:5.700418):18.380892,(Anthus_hodgsoni:10.629868,Anthus_spinoletta:10.629868):13.451442):7.271236,((Eophona_migratoria:20.692957,(Carduelis_sinica:13.286537,Serinus_canaria:13.286537):7.406420):8.848726,((Emberiza_sulphurata:5.926291,(Emberiza_aureola:4.129740,Emberiza_spodocephala:4.129740):1.796551):2.051185,Emberiza_rustica:7.977476):21.564209):1.810862):2.020919,Passer_montanus:33.373466):4.304850):3.145823,Chloropsis_hardwickii:40.824139):3.300333):1.464741):3.163826):26.531370):1.190154):2.109437,((((Buceros_bicornis:60.735374,Upupa_epops:60.735374):11.136374,((Ceryle_rudis:31.194141,Alcedo_atthis:31.194141):39.048134,Jynx_torquilla:70.242279):1.629471):3.764084,(Tyto_capensis:64.119934,(Glaucidium_brodiei:41.973537,((Otus_bakkamoena:16.629417,Otus_scops:16.629417):18.112793,(Bubo_bubo:30.460495,Asio_flammeus:30.460495):4.281716):7.231327):22.146389):11.515904):1.920987,(Aviceda_subcristata:45.342178,(Spilornis_cheela:37.768356,(Accipiter_nisus:32.528038,Milvus_milvus:32.528042):5.240318):7.573819):32.214642):1.027180):1.650095):0.011255,((((Gallinula_chloropus:32.871967,Amaurornis_phoenicurus:32.871967):37.021896,(Cuculus_sparverioides:19.919422,Cuculus_canorus:19.919422):49.974442):3.706319,(Gavia_stellata:70.056480,((((Ardea_cinerea:24.897148,Casmerodius_albus:24.897148):11.596848,((Ardeola_bacchus:29.035332,Nycticorax_nycticorax:29.035332):6.925127,Egretta_garzetta:35.960457):0.533540):8.292501,Ixobrychus_cinnamomeus:44.786499):21.572771,Phalacrocorax_carbo:66.359268):3.697209):3.543705):2.154951,(Tachybaptus_ruficollis:75.270714,(Stigmatopelia_chinensis:17.095755,Streptopelia_orientalis:17.095755):58.174961):0.484420):4.490214):9.544974):6.115416;
	TREE tree_2465 = ((((Syrmaticus_ellioti:9.560196,(Phasianus_colchicus:7.870166,((Crossoptilon_auritum:5.888455,Lophura_nycthemera:5.888455):1.017500,(Chrysolophus_pictus:2.004422,Chrysolophus_amherstiae:2.004422):4.901534):0.964209):1.690031):9.710603,((Pavo_cristatus:18.277700,(Francolinus_pintadeanus:12.428863,Bambusicola_thoracicus:12.428864):5.848837):0.650807,Coturnix_coturnix:18.928507):0.342292):52.838211,(Cygnus_columbianus:23.205547,(((Anas_crecca:3.798846,Anas_poecilorhyncha:3.798846):3.221030,(Anas_clypeata:6.130196,Anas_formosa:6.130196):0.889680):4.853539,Aix_galericulata:11.873415):11.332132):48.903465):29.367916,(((((((Larus_argentatus:2.047866,Larus_crassirostris:2.047866):1.770982,Larus_ridibundus:3.818848):15.174971,Brachyramphus_marmoratus:18.993820):36.807835,(Rostratula_benghalensis:50.206978,(((Numenius_arquata:0.071229,Numenius_minutus:0.071229):12.662197,Numenius_phaeopus:12.733425):22.026031,(Tringa_glareola:29.610088,(Scolopax_rusticola:24.707088,Gallinago_gallinago:24.707088):4.903001):5.149365):15.447525):5.594674):6.245340,((Charadrius_dubius:31.623144,Vanellus_vanellus:31.623142):5.842768,Himantopus_himantopus:37.465912):24.581083):15.134203,(((Falco_cherrug:3.524124,Falco_peregrinus:3.524124):71.076233,((((Melopsittacus_undulatus:31.094784,Agapornis_fischeri:31.094788):2.106338,(Psittacula_alexandri:4.144375,Psittacula_derbiana:4.144375):29.056747):14.013675,(Cacatua_galerita:26.612534,Nymphicus_hollandicus:26.612535):20.602262):26.192644,((Pericrocotus_solaris:36.141956,(Oriolus_chinensis:31.212547,((((Lanius_cristatus:1.569932,Lanius_bucephalus:1.569932):0.908695,Lanius_schach:2.478626):22.710581,(Urocissa_erythrorhyncha:19.986851,(((Corvus_frugilegus:7.453059,Corvus_macrorhynchos:7.453058):1.904889,Corvus_monedula:9.357947):5.427083,Pica_pica:14.785030):5.201820):5.202356):4.540446,Dicrurus_hottentottus:29.729652):1.482894):4.929411):5.245193,(((Remiz_pendulinus:30.953585,Parus_major:30.953587):4.381549,(((((Pomatorhinus_erythrogenys:10.336278,Pomatorhinus_ruficollis:10.336278):10.583658,((Garrulax_canorus:11.982357,(Garrulax_pectoralis:7.780025,(Garrulax_perspicillatus:0.762984,Garrulax_sannio:0.762984):7.017042):4.202332):2.318937,Leiothrix_lutea:14.301292):6.618643):7.478859,(((Spizixos_semitorques:15.888704,(Pycnonotus_jocosus:8.236544,Pycnonotus_sinensis:8.236544):7.652161):1.195039,Pycnonotus_cafer:17.083744):7.097139,(Hypsipetes_madagascariensis:15.205616,(Hemixos_castanonotus:13.419856,Hypsipetes_mcclellandii:13.419856):1.785761):8.975267):4.217913):2.029006,(((Acrocephalus_aedon:12.345580,Acrocephalus_arundinaceus:12.345580):13.842550,(Locustella_lanceolata:14.002966,Locustella_ochotensis:14.002966):12.185163):2.430838,(Phylloscopus_fuscatus:28.347458,Hirundo_rustica:28.347454):0.271512):1.808834):2.331438,Alauda_gulgula:32.759239):2.575895):2.492913,(((((Acridotheres_cristatellus:3.843750,Sturnus_sericeus:3.843750):1.286629,Sturnus_nigricollis:5.130379):11.615026,Gracula_religiosa:16.745405):7.046820,(((Turdus_merula:8.721433,(Turdus_pallidus:6.517987,Turdus_hortulorum:6.517987):2.203445):5.374924,Zoothera_dauma:14.096356):8.282233,((Luscinia_svecica:15.611542,((((Phoenicurus_auroreus:13.589109,Saxicola_torquatus:13.589109):0.824022,Luscinia_calliope:14.413131):0.495196,(Ficedula_narcissina:1.816255,Ficedula_zanthopygia:1.816255):13.092072):0.064815,Myophonus_caeruleus:14.973142):0.638400):1.062674,(Copsychus_saularis:13.110904,(Muscicapa_striata:7.814537,(Muscicapa_sibirica:6.847489,Muscicapa_dauurica:6.847489):0.967048):5.296366):3.563312):5.704374):1.413636):13.017223,(((Passer_montanus:25.827139,(((Eophona_migratoria:16.777531,(Serinus_canaria:9.888369,Carduelis_sinica:9.888369):6.889163):5.419152,((Emberiza_aureola:4.122248,(Emberiza_spodocephala:3.588602,Emberiza_sulphurata:3.588602):0.533646):1.985954,Emberiza_rustica:6.108202):16.088482):3.056688,((Anthus_hodgsoni:9.919484,Anthus_spinoletta:9.919485):7.085834,((Motacilla_alba:2.359008,Motacilla_flava:2.359008):1.249493,Motacilla_cinerea:3.608501):13.396817):8.248054):0.573767):4.487491,(Lonchura_punctulata:4.562301,Lonchura_striata:4.562301):25.752329):2.405614,Chloropsis_hardwickii:32.720245):4.089206):1.018598):3.559105):32.020287):1.192912):1.868420,(((Buceros_bicornis:53.856926,Upupa_epops:53.856926):13.627149,((Ceryle_rudis:30.427261,Alcedo_atthis:30.427261):28.804434,Jynx_torquilla:59.231697):8.252378):7.529077,((Tyto_capensis:62.122311,(Glaucidium_brodiei:39.331501,((Otus_scops:18.275234,Otus_bakkamoena:18.275236):15.922910,(Bubo_bubo:29.074749,Asio_flammeus:29.074745):5.123399):5.133352):22.790812):10.958697,(Aviceda_subcristata:38.554760,(Spilornis_cheela:31.324711,(Milvus_milvus:27.499704,Accipiter_nisus:27.499706):3.825006):7.230047):34.526249):1.932146):1.455620):0.712424):1.475858,((Stigmatopelia_chinensis:16.719273,Streptopelia_orientalis:16.719271):59.183544,(((Gavia_stellata:63.109009,(((Nycticorax_nycticorax:31.767796,((Ardeola_bacchus:27.105627,(Casmerodius_albus:20.056385,Ardea_cinerea:20.056387):7.049241):1.090050,Egretta_garzetta:28.195677):3.572120):3.553969,Ixobrychus_cinnamomeus:35.321766):26.568953,Phalacrocorax_carbo:61.890717):1.218288):10.637981,((Amaurornis_phoenicurus:37.336720,Gallinula_chloropus:37.336723):34.305088,(Cuculus_sparverioides:20.439814,Cuculus_canorus:20.439816):51.201988):2.105184):1.293378,Tachybaptus_ruficollis:75.040367):0.862451):2.754236):22.819874):13.893345;
	TREE tree_7427 = (((((((Chrysolophus_amherstiae:1.115238,Chrysolophus_pictus:1.115238):6.574586,(Crossoptilon_auritum:6.240822,Lophura_nycthemera:6.240821):1.449002):1.069515,Phasianus_colchicus:8.759338):0.793557,Syrmaticus_ellioti:9.552896):9.889104,(Coturnix_coturnix:19.357519,((Francolinus_pintadeanus:13.644350,Bambusicola_thoracicus:13.644349):3.919168,Pavo_cristatus:17.563520):1.794002):0.084480):56.417805,(Cygnus_columbianus:24.365696,(Aix_galericulata:11.749186,((Anas_clypeata:6.151875,Anas_formosa:6.151874):1.289213,(Anas_crecca:4.325053,Anas_poecilorhyncha:4.325053):3.116035):4.308099):12.616511):51.494110):17.293749,(((Stigmatopelia_chinensis:14.174670,Streptopelia_orientalis:14.174669):58.162521,(((Gavia_stellata:62.891731,((Ixobrychus_cinnamomeus:37.769897,((Egretta_garzetta:28.670195,(Ardeola_bacchus:22.823465,Nycticorax_nycticorax:22.823465):5.846729):0.780995,(Ardea_cinerea:14.072424,Casmerodius_albus:14.072424):15.378765):8.318707):23.557932,Phalacrocorax_carbo:61.327831):1.563904):6.661353,((Gallinula_chloropus:39.941170,Amaurornis_phoenicurus:39.941166):26.562523,(Cuculus_canorus:16.543327,Cuculus_sparverioides:16.543327):49.960358):3.049395):2.212655,Tachybaptus_ruficollis:71.765747):0.571448):8.692007,(((((Larus_ridibundus:4.913373,(Larus_crassirostris:2.200635,Larus_argentatus:2.200635):2.712737):14.242861,Brachyramphus_marmoratus:19.156233):40.266087,(Rostratula_benghalensis:57.234268,(((Numenius_arquata:0.018201,Numenius_minutus:0.018201):16.139732,Numenius_phaeopus:16.157934):22.864882,(Tringa_glareola:33.624130,(Scolopax_rusticola:25.580282,Gallinago_gallinago:25.580280):8.043849):5.398685):18.211452):2.188053):2.057935,((Charadrius_dubius:34.270947,Vanellus_vanellus:34.270950):8.045980,Himantopus_himantopus:42.316929):19.163326):19.206224,(((Falco_peregrinus:3.361275,Falco_cherrug:3.361275):74.599533,((((Psittacula_alexandri:1.187505,Psittacula_derbiana:1.187505):30.186668,(Agapornis_fischeri:29.998331,Melopsittacus_undulatus:29.998333):1.375840):18.878536,(Cacatua_galerita:31.357937,Nymphicus_hollandicus:31.357937):18.894770):26.629183,(((Oriolus_chinensis:26.045170,(((Lanius_schach:2.055878,(Lanius_bucephalus:1.606043,Lanius_cristatus:1.606043):0.449835):18.891211,(Urocissa_erythrorhyncha:17.258934,(((Corvus_macrorhynchos:5.835382,Corvus_frugilegus:5.835382):2.033330,Corvus_monedula:7.868711):4.770702,Pica_pica:12.639414):4.619520):3.688155):4.389408,Dicrurus_hottentottus:25.336498):0.708673):15.735767,Pericrocotus_solaris:41.780941):7.858417,(((Parus_major:38.265438,Remiz_pendulinus:38.265438):4.534768,(((Hirundo_rustica:28.705795,((Acrocephalus_arundinaceus:12.052648,Acrocephalus_aedon:12.052647):14.513517,(Locustella_ochotensis:14.103818,Locustella_lanceolata:14.103817):12.462348):2.139629):3.956116,(Phylloscopus_fuscatus:31.660131,(((Leiothrix_lutea:12.595003,(((Garrulax_sannio:1.303250,Garrulax_perspicillatus:1.303250):5.429866,Garrulax_pectoralis:6.733116):3.499842,Garrulax_canorus:10.232959):2.362046):6.308612,(Pomatorhinus_ruficollis:9.399858,Pomatorhinus_erythrogenys:9.399858):9.503757):10.591517,((Hypsipetes_madagascariensis:15.576452,(Hemixos_castanonotus:15.189354,Hypsipetes_mcclellandii:15.189354):0.387099):8.208320,(((Pycnonotus_jocosus:7.168947,Pycnonotus_sinensis:7.168947):5.627650,Pycnonotus_cafer:12.796597):1.949328,Spizixos_semitorques:14.745925):9.038848):5.710360):2.165002):1.001775):5.820416,Alauda_gulgula:38.482327):4.317881):2.306472,((((Sturnus_nigricollis:7.249870,(Sturnus_sericeus:4.705324,Acridotheres_cristatellus:4.705324):2.544547):14.492341,Gracula_religiosa:21.742210):10.134628,((Zoothera_dauma:19.291288,((Turdus_hortulorum:8.005781,Turdus_pallidus:8.005781):2.883958,Turdus_merula:10.889740):8.401549):7.705339,((Luscinia_svecica:16.092789,(((Luscinia_calliope:15.803375,(Saxicola_torquatus:14.810585,Phoenicurus_auroreus:14.810583):0.992791):0.049599,(Ficedula_narcissina:1.958474,Ficedula_zanthopygia:1.958474):13.894503):0.147560,Myophonus_caeruleus:16.000534):0.092254):1.618984,((Muscicapa_dauurica:9.451291,(Muscicapa_striata:7.811951,Muscicapa_sibirica:7.811952):1.639340):4.215577,Copsychus_saularis:13.666869):4.044904):9.284855):4.880212):12.694709,(((Passer_montanus:32.515377,(((Eophona_migratoria:20.081020,(Serinus_canaria:12.238348,Carduelis_sinica:12.238347):7.842673):6.636297,((Emberiza_sulphurata:5.790855,(Emberiza_spodocephala:5.513222,Emberiza_aureola:5.513222):0.277633):1.384525,Emberiza_rustica:7.175380):19.541937):3.403342,((Anthus_spinoletta:13.563805,Anthus_hodgsoni:13.563805):10.601674,((Motacilla_flava:3.118263,Motacilla_cinerea:3.118263):1.255010,Motacilla_alba:4.373273):19.792206):5.955180):2.394716):3.493861,(Lonchura_punctulata:3.723703,Lonchura_striata:3.723704):32.285534):5.701954,Chloropsis_hardwickii:41.711189):2.860359):0.535129):4.532676):27.242535):1.078914):1.205151,((((Buceros_bicornis:62.001694,Upupa_epops:62.001686):7.927971,((Ceryle_rudis:42.679237,Alcedo_atthis:42.679237):24.649048,Jynx_torquilla:67.328285):2.601375):5.946249,(Tyto_capensis:61.002251,(((Asio_flammeus:28.708492,Bubo_bubo:28.708492):4.742484,(Otus_bakkamoena:17.080927,Otus_scops:17.080925):16.370052):6.715462,Glaucidium_brodiei:40.166439):20.835812):14.873657):1.601933,(Aviceda_subcristata:43.581093,(Spilornis_cheela:36.472317,(Accipiter_nisus:28.907158,Milvus_milvus:28.907156):7.565160):7.108778):33.896748):1.688114):1.520525):0.342713):12.124359):17.305973;
	TREE tree_9906 = (((Coturnix_coturnix:21.051826,(((((Crossoptilon_auritum:6.510361,Lophura_nycthemera:6.510360):0.667971,(Chrysolophus_amherstiae:0.882189,Chrysolophus_pictus:0.882189):6.296143):0.185042,Phasianus_colchicus:7.363374):1.181674,Syrmaticus_ellioti:8.545049):12.233961,(Pavo_cristatus:18.470066,(Francolinus_pintadeanus:14.194290,Bambusicola_thoracicus:14.194291):4.275775):2.308943):0.272818):60.383331,(Cygnus_columbianus:23.338589,(((Anas_poecilorhyncha:3.943776,Anas_crecca:3.943776):3.156899,(Anas_formosa:6.602192,Anas_clypeata:6.602192):0.498483):3.964073,Aix_galericulata:11.064748):12.273841):58.096561):13.776106,((((Streptopelia_orientalis:17.818068,Stigmatopelia_chinensis:17.818069):53.330524,Tachybaptus_ruficollis:71.148590):2.485104,((Gavia_stellata:66.152298,(((Egretta_garzetta:32.585304,(((Ardea_cinerea:15.005583,Casmerodius_albus:15.005583):13.889544,Nycticorax_nycticorax:28.895124):2.081216,Ardeola_bacchus:30.976343):1.608964):2.929788,Ixobrychus_cinnamomeus:35.515095):29.160053,Phalacrocorax_carbo:64.675148):1.477147):4.199026,((Gallinula_chloropus:39.761024,Amaurornis_phoenicurus:39.761028):26.966507,(Cuculus_sparverioides:13.571249,Cuculus_canorus:13.571250):53.156281):3.623789):3.282372):5.914397,(((((Larus_ridibundus:4.934116,(Larus_crassirostris:3.252352,Larus_argentatus:3.252352):1.681764):18.125587,Brachyramphus_marmoratus:23.059706):34.401543,(Rostratula_benghalensis:55.887295,(((Numenius_arquata:0.275037,Numenius_minutus:0.275037):15.896997,Numenius_phaeopus:16.172035):23.554560,(Tringa_glareola:34.483780,(Scolopax_rusticola:28.481625,Gallinago_gallinago:28.481623):6.002156):5.242813):16.160704):1.573951):6.943715,((Charadrius_dubius:38.377106,Vanellus_vanellus:38.377106):7.150504,Himantopus_himantopus:45.527611):18.877352):15.066701,(((Falco_cherrug:3.693436,Falco_peregrinus:3.693436):72.773315,((((Psittacula_alexandri:3.514785,Psittacula_derbiana:3.514785):37.848385,(Melopsittacus_undulatus:38.773636,Agapornis_fischeri:38.773640):2.589533):9.478348,(Cacatua_galerita:38.316879,Nymphicus_hollandicus:38.316879):12.524639):24.245850,((Pericrocotus_solaris:40.428917,((((Urocissa_erythrorhyncha:20.977167,(Pica_pica:14.242491,((Corvus_macrorhynchos:8.585919,Corvus_frugilegus:8.585918):2.283686,Corvus_monedula:10.869606):3.372885):6.734677):6.495275,(Lanius_schach:2.863994,(Lanius_cristatus:1.578978,Lanius_bucephalus:1.578978):1.285016):24.608450):3.787459,Dicrurus_hottentottus:31.259903):0.249412,Oriolus_chinensis:31.509315):8.919601):8.196218,(((Remiz_pendulinus:32.151859,Parus_major:32.151863):6.408435,(Alauda_gulgula:35.530933,(((((Acrocephalus_aedon:8.082024,Acrocephalus_arundinaceus:8.082024):10.097265,(Locustella_lanceolata:9.797595,Locustella_ochotensis:9.797595):8.381694):1.310605,(((((Garrulax_perspicillatus:0.394062,Garrulax_sannio:0.394062):3.623408,Garrulax_pectoralis:4.017470):1.573543,Garrulax_canorus:5.591013):1.028359,Leiothrix_lutea:6.619372):2.467408,(Pomatorhinus_ruficollis:4.993076,Pomatorhinus_erythrogenys:4.993076):4.093704):10.403113):8.272148,(((Hemixos_castanonotus:11.941362,Hypsipetes_mcclellandii:11.941362):0.731606,Hypsipetes_madagascariensis:12.672970):8.049342,(((Pycnonotus_sinensis:6.426030,Pycnonotus_jocosus:6.426031):6.636484,Spizixos_semitorques:13.062514):0.328806,Pycnonotus_cafer:13.391320):7.330991):7.039731):4.429216,(Hirundo_rustica:26.038357,Phylloscopus_fuscatus:26.038355):6.152902):3.339675):3.029364):3.661158,(((Gracula_religiosa:22.254164,(Sturnus_nigricollis:6.596168,(Sturnus_sericeus:5.003980,Acridotheres_cristatellus:5.003981):1.592188):15.657997):9.606524,(((Turdus_merula:10.967850,(Turdus_pallidus:8.557251,Turdus_hortulorum:8.557251):2.410598):9.419754,Zoothera_dauma:20.387604):10.366257,((Luscinia_svecica:19.361065,(Myophonus_caeruleus:18.704004,((Luscinia_calliope:18.468714,(Ficedula_zanthopygia:2.007826,Ficedula_narcissina:2.007826):16.460888):0.172062,(Phoenicurus_auroreus:16.844238,Saxicola_torquatus:16.844240):1.796536):0.063228):0.657061):1.874413,(Copsychus_saularis:17.599087,((Muscicapa_sibirica:8.604467,Muscicapa_dauurica:8.604467):1.226854,Muscicapa_striata:9.831321):7.767767):3.636389):9.518382):1.106828):9.510733,(Chloropsis_hardwickii:35.414330,((Lonchura_punctulata:4.254443,Lonchura_striata:4.254443):29.146662,((((Anthus_spinoletta:9.948135,Anthus_hodgsoni:9.948135):10.387434,((Motacilla_alba:2.881803,Motacilla_flava:2.881804):1.024702,Motacilla_cinerea:3.906506):16.429064):10.624569,((Eophona_migratoria:21.048712,(Carduelis_sinica:11.938208,Serinus_canaria:11.938208):9.110504):7.150887,(Emberiza_rustica:6.433050,((Emberiza_spodocephala:3.133621,Emberiza_aureola:3.133621):2.465426,Emberiza_sulphurata:5.599047):0.834003):21.766548):2.760540):1.103914,Passer_montanus:32.064056):1.337052):2.013226):5.957088):0.850035):6.403679):26.462231):1.379382):1.525398,((Aviceda_subcristata:38.797592,(Spilornis_cheela:32.241951,(Accipiter_nisus:28.064259,Milvus_milvus:28.064255):4.177693):6.555639):38.285454,(((Buceros_bicornis:57.136612,Upupa_epops:57.136612):11.921415,((Alcedo_atthis:34.923977,Ceryle_rudis:34.923977):33.348289,Jynx_torquilla:68.272263):0.785761):7.771155,(Tyto_capensis:63.025822,(((Otus_bakkamoena:16.206440,Otus_scops:16.206440):18.246557,(Asio_flammeus:29.606285,Bubo_bubo:29.606281):4.846712):5.253051,Glaucidium_brodiei:39.706047):23.319773):13.803361):0.253860):0.909105):1.479516):0.076426):15.663170):14.830893;
[truncated: 5,022,034 more chars]
