# Supplementary material for: Correlated evolution of sternal keel length and ilium length in birds
Source: PeerJ. 2017 Jul 26;5:e3622. doi: 10.7717/peerj.3622 (PMC5533152; doi:10.7717/peerj.3622)
Supplement: Table S1 [file peerj-05-3622-s003.xlsx]

## Sheet: raw data (extant birds)
Museumcode	species	bodymass	ilium	keel
100563	Accipiter_nisus	202	41.81	48.59
100526	Acridotheres_cristatellus	109.5	31.54	33.66
100527	Acridotheres_cristatellus	71.1	30.79	34.52
131805	Acrocephalus_aedon	73	18.15	18.71
100479	Acrocephalus_arundinaceus	18.4	17.04	15.42
100480	Acrocephalus_arundinaceus	23.7	16.96	15.14
100481	Acrocephalus_arundinaceus	24.1	17.8	16.24
100547	Agapornis_fischeri	39.2	20.6	33.21
100548	Agapornis_fischeri	41	22.02	33.14
100549	Agapornis_fischeri	40	20.64	31.49
100580	Aix_galericulata	550	69.12	84.38
131801	Aix_galericulata	684	64.81	85.81
100494	Alauda_gulgula	22.9	15.57	20.45
100495	Alauda_gulgula	23.1	19.4	24.64
100496	Alauda_gulgula	22	19.82	24.49
100497	Alauda_gulgula	33	18.03	23.12
108620	Alcedo_atthis	43	17.35	23.44
131795	Amaurornis_phoenicurus	255	44.78	42.23
108600	Anas_clypeata	578	68.87	90.82
131793	Anas_crecca	226	47.38	63.21
131810	Anas_formosa	722	60.01	80.18
131811	Anas_poecilorhyncha	488	70.2	83.2
108558	Anthus_hodgsoni	23	17.81	22.74
100561	Anthus_hodgsoni	24.4	17.37	22.19
100562	Anthus_spinoletta	29	15.22	20.22
100570	Ardea_cinerea	1150	80.17	84.82
100566	Ardeola_bacchus	350	47.03	48.2
131799	Ardeola_bacchus	296	46.54	45.43
108601	Asio_flammeus	493	47.09	42.37
108608	Aviceda_subcristata	315	32.93	30.53
131786	Bambusicola_thoracicus	233	51.84	53.15
108598	Brachyramphus_marmoratus	225	36.57	74.66
108616	Bubo_bubo	3768	84.23	67.05
100565	Buceros_bicornis	2600	97.31	97.98
131790	Cacatua_galerita	926	62.8	67.53
100501	Carduelis_sinica	14.2	13.74	20.05
100502	Carduelis_sinica	14	13.9	20.76
100503	Carduelis_sinica	15.3	13.95	21.54
100504	Carduelis_sinica	12.7	14.22	22.56
131800	Casmerodius_albus	1100	74.16	81.25
131809	Ceryle_rudis	90	28.12	40.97
131797	Charadrius_dubius	37	22.3	32.61
131815	Chloropsis_hardwickii	29	19.1	20.25
100571	Chrysolophus_amherstiae	600	69.52	77.77
100572	Chrysolophus_pictus	550	65.56	60.01
100573	Chrysolophus_pictus	580	65.96	63.42
100473	Copsychus_saularis	37.8	22.06	21.75
108607	Corvus_frugilegus	993	49.72	47.4
108606	Corvus_macrorhynchos	565	49.69	49.53
108618	Corvus_monedula	796	40.09	39.98
108611	Coturnix_coturnix	116	29.78	28.35
100576	Crossoptilon_auritum	1650	91.26	85.25
100577	Crossoptilon_auritum	1640	98.69	83.45
100428	Cuculus_canorus	111	22.91	30.06
100427	Cuculus_sparverioides	137.3	29.59	33.73
100579	Cygnus_columbianus	5500	189.68	173.76
131794	Dicrurus_hottentottus	95	26.94	31.64
100567	Egretta_garzetta	900	49.13	53.95
100568	Egretta_garzetta	911	52.35	53.51
108555	Emberiza_aureola	18.3	16.2	20.99
105016	Emberiza_rustica	21	15.77	19.82
105015	Emberiza_rustica	20	16.73	19.95
100456	Emberiza_spodocephala	16	14.8	16.49
100455	Emberiza_spodocephala	16.7	15.57	16.76
100457	Emberiza_spodocephala	16.2	13.55	17.55
100458	Emberiza_spodocephala	15	14.76	18.64
100461	Emberiza_sulphurata	15.2	16.09	23.31
108625	Emberiza_sulphurata	13	16.63	20.27
100459	Emberiza_sulphurata	23.7	15.83	22.13
100460	Emberiza_sulphurata	21.1	16.37	23.7
100498	Eophona_migratoria	41.7	21.07	27.03
100499	Eophona_migratoria	44.9	21.87	29.87
100500	Eophona_migratoria	41.7	21.41	27.24
131817	Falco_cherrug	1076	67.79	74.09
100564	Falco_peregrinus	500	57.03	73.63
131806	Ficedula_narcissina	36	13.86	14.49
108556	Ficedula_zanthopygia	11.5	13.28	15.23
108564	Ficedula_zanthopygia	18.2	16.42	20.35
131812	Francolinus_pintadeanus	268	56.03	57.38
108609	Gallinago_gallinago	205	33.98	54.07
131796	Gallinula_chloropus	285	52.04	43.85
100507	Garrulax_canorus	48.8	25.18	20.84
100508	Garrulax_canorus	59.5	24.44	21.98
108555	Garrulax_canorus	45.2	23.05	19.84
100505	Garrulax_pectoralis	122.5	32.99	27.27
131818	Garrulax_perspicillatus	76	29.56	26.76
131807	Garrulax_sannio	78	24.28	23.69
108597	Gavia_stellata	1050	135.64	148.79
131792	Glaucidium_brodiei	302	32.45	20.85
131808	Gracula_religiosa	97	38.03	36.77
100441	Hemixos_castanonotus	29.4	19.67	20.96
108563	Hemixos_castanonotus	34.6	20.06	22.43
108622	Himantopus_himantopus	386	40.6	48.32
100529	Hirundo_rustica	14.2	14.46	17.96
100530	Hirundo_rustica	14.1	15.18	17.16
100531	Hirundo_rustica	15.6	13.83	17.64
108614	Hypsipetes_madagascariensis	106	25.04	32.09
100436	Hypsipetes_mcclellandii	35	19.43	21.75
100437	Hypsipetes_mcclellandii	35	20	22.45
100541	Ixobrychus_cinnamomeus	67.5	28.9	25.86
100536	Jynx_torquilla	33.6	21.97	22.33
100537	Jynx_torquilla	32.8	23.23	20.76
100556	Lanius_bucephalus	32.7	19.02	18.26
100559	Lanius_cristatus	28.5	19.39	17.8
100560	Lanius_cristatus	30.2	16.17	16.31
100557	Lanius_schach	56.2	24.7	23.47
100558	Lanius_schach	56.2	24.57	24.35
108605	Larus_argentatus	1396	55.38	60.52
108604	Larus_crassirostris	1193	60.97	59.55
100581	Larus_ridibundus	355	44.52	55.76
100582	Larus_ridibundus	300	46.5	55.84
100583	Larus_ridibundus	350	43.09	51.38
100584	Larus_ridibundus	360	44.28	53.08
100509	Leiothrix_lutea	18.6	16.42	15.97
100510	Leiothrix_lutea	18.9	15.87	13.76
100511	Leiothrix_lutea	21.4	17.46	16.25
100512	Leiothrix_lutea	20.3	16.99	16.16
100487	Locustella_lanceolata	11.6	14.03	13.81
100488	Locustella_lanceolata	17.5	13.09	13.02
108627	Locustella_ochotensis	13	12.42	13.28
100518	Lonchura_punctulata	13.4	13.59	20.13
100519	Lonchura_punctulata	12	13.91	19.24
100520	Lonchura_punctulata	13.2	13.94	17.56
100521	Lonchura_punctulata	12	13.67	20.18
100522	Lonchura_punctulata	13.2	14.01	17.93
100523	Lonchura_striata	11.6	12.8	16.07
100524	Lonchura_striata	12.5	12.97	17.44
100525	Lonchura_striata	11.1	13.77	17.64
105017	Lophura_nycthemera	1500	94.69	102.6
105018	Lophura_nycthemera	1200	84.79	93.94
100466	Luscinia_calliope	13.1	17.14	17.1
100467	Luscinia_calliope	22.3	17.51	16.1
100465	Luscinia_calliope	13.9	17.75	16.6
100468	Luscinia_svecica	12.8	16.47	17.74
100469	Luscinia_svecica	12.8	15.54	18.56
100471	Luscinia_svecica	12.8	15.43	17.63
100550	Melopsittacus_undulatus	24.8	18.35	28.68
131819	Milvus_milvus	462	64.03	65.01
100463	Motacilla_alba	21	16.86	21.81
100464	Motacilla_alba	18.7	17.11	22.75
108559	Motacilla_cinerea	15.2	16.05	20.01
100462	Motacilla_flava	18.5	15.62	18.18
100448	Muscicapa_dauurica	10.9	12.48	15.84
108561	Muscicapa_sibirica	11.8	14.14	18.12
131791	Muscicapa_sibirica	36	13.58	15.11
108565	Muscicapa_striata	11	14.08	14.42
131798	Muscicapa_striata	25	13.95	16.08
100452	Myophonus_caeruleus	137.9	35.87	33.95
131802	Myophonus_caeruleus	156	35.73	33.32
108599	Numenius_arquata	783	79.42	92.15
108624	Numenius_minutus	245	41.9	56.44
108623	Numenius_phaeopus	686	60.01	73.83
100569	Nycticorax_nycticorax	300	55.74	52.42
131788	Nymphicus_hollandicus	96	24.97	38.77
108629	Oriolus_chinensis	98	27.62	32.24
100545	Otus_bakkamoena	200	35.23	23.86
100546	Otus_bakkamoena	225	35.78	24.1
100542	Otus_scops	74.1	27.36	20.85
100491	Parus_major	12.2	13.01	13.14
100492	Parus_major	12.3	13.22	13.08
100489	Passer_montanus	22.5	15.17	19.91
100490	Passer_montanus	16.8	14.74	17.3
100578	Pavo_cristatus	3850	123.14	112.41
108621	Pericrocotus_solaris	18	15.16	17.23
131803	Phalacrocorax_carbo	1963	131.46	71.86
100574	Phasianus_colchicus	1050	78.82	88.37
100575	Phasianus_colchicus	1080	82.71	98.74
131813	Phasianus_colchicus	1139	75.06	83.09
100475	Phoenicurus_auroreus	13.7	15.09	15.43
100474	Phoenicurus_auroreus	13.1	15.14	14.85
100476	Phoenicurus_auroreus	12.7	14.02	15.04
108615	Phylloscopus_fuscatus	11	12.41	11.76
100585	Pica_pica	300	40.03	34.98
100586	Pica_pica	350	42.59	42.24
131804	Pomatorhinus_erythrogenys	66	26.52	23.22
100506	Pomatorhinus_ruficollis	38.8	17.46	15.4
100551	Psittacula_alexandri	69	32.61	41.24
100552	Psittacula_alexandri	62	32.39	42.81
100553	Psittacula_alexandri	65	32.48	41.1
100554	Psittacula_alexandri	68	31.95	39.03
100555	Psittacula_derbiana	125	40.31	54.88
108562	Pycnonotus_cafer	38.8	19.6	20.13
100439	Pycnonotus_cafer	45.7	21.42	23.2
100438	Pycnonotus_jocosus	31	19.15	19.35
100444	Pycnonotus_sinensis	28.7	18.8	21.63
100447	Pycnonotus_sinensis	25.7	19.35	19.68
100445	Pycnonotus_sinensis	27	19.69	21.63
100446	Pycnonotus_sinensis	29.3	19.69	21.98
131789	Remiz_pendulinus	26	10.71	13.69
108626	Rostratula_benghalensis	146	38.49	44.24
100534	Saxicola_torquatus	16.8	13.1	15.38
100535	Saxicola_torquatus	17.6	13	14.14
100533	Saxicola_torquatus	12.6	13.63	14.09
108612	Scolopax_rusticola	211	54.97	68.5
100528	Serinus_canaria	22.1	16.92	21.88
131820	Serinus_canaria	32	12.73	15.32
131816	Spilornis_cheela	1632	82.37	72.58
100442	Spizixos_semitorques	39.3	20.19	21.05
100443	Spizixos_semitorques	36	20.13	21.2
100538	Stigmatopelia_chinensis	149.1	35.78	53.5
100539	Stigmatopelia_chinensis	145	35.36	58.72
100540	Stigmatopelia_chinensis	110	34.05	54.9
108613	Streptopelia_orientalis	206	40.32	65.89
100432	Sturnus_nigricollis	115.8	35.68	36.61
100430	Sturnus_nigricollis	109.1	36.42	36.79
100429	Sturnus_nigricollis	109	35.09	36.16
100431	Sturnus_nigricollis	115.8	36.29	38.02
100433	Sturnus_sericeus	57.1	27.2	31.04
100434	Sturnus_sericeus	72.6	28.63	31.31
100435	Sturnus_sericeus	58.8	29.02	31.75
108628	Syrmaticus_ellioti	3815	79.39	83.86
108603	Tachybaptus_ruficollis	205	42.18	34.46
108610	Tringa_glareola	173	29.69	41.06
108619	Turdus_hortulorum	72	25.69	28.52
108630	Turdus_merula	110	31.63	36.89
100450	Turdus_pallidus	63.3	26.05	31.79
100451	Turdus_pallidus	66.4	26.42	30.92
100543	Tyto_capensis	400	58.99	43.7
100544	Tyto_capensis	450	60.17	44.53
131787	Upupa_epops	131	23.7	30.85
108557	Urocissa_erythrorhyncha	110.2	35.72	32.13
100532	Urocissa_erythrorhyncha	128	36.06	33.2
108602	Vanellus_vanellus	253	43.1	58.32
108617	Zoothera_dauma	170	33.89	39.15

## Sheet: Family and Order
species	Family	Order
Accipiter_nisus	Accipitridae	Accipitriformes
Acridotheres_cristatellus	Sturnidae	Passeriformes
Acrocephalus_aedon	Sylviidae	Passeriformes
Acrocephalus_arundinaceus	Sylviidae	Passeriformes
Agapornis_fischeri	Psittacidae	Psittaciformes
Aix_galericulata	Anatidae	Anseriformes
Alauda_gulgula	Alaudidae	Passeriformes
Alcedo_atthis	Alcedinidae	Coraciiformes
Amaurornis_phoenicurus	Rallidae	Gruiformes
Anas_clypeata	Anatidae	Anseriformes
Anas_crecca	Anatidae	Anseriformes
Anas_formosa	Anatidae	Anseriformes
Anas_poecilorhyncha	Anatidae	Anseriformes
Anthus_hodgsoni	Motacillidae	Passeriformes
Anthus_spinoletta	Motacillidae	Passeriformes
Ardea_cinerea	Ardeidae	Pelecaniformes
Ardeola_bacchus	Ardeidae	Pelecaniformes
Asio_flammeus	Strigidae	Strigiformes
Aviceda_subcristata	Accipitridae	Accipitriformes
Bambusicola_thoracicus	Phasianidae	Galliformes
Brachyramphus_marmoratus	Alcidae	Charadriiformes
Bubo_bubo	Strigidae	Strigiformes
Buceros_bicornis	Bucerotidae	Bucerotiformes
Cacatua_galerita	Psittacidae	Psittaciformes
Carduelis_sinica	Fringillidae	Passeriformes
Casmerodius_albus	Ardeidae	Pelecaniformes
Ceryle_rudis	Alcedinidae	Coraciiformes
Charadrius_dubius	Charadriidae	Charadriiformes
Chloropsis_hardwickii	Chloropseidae	Passeriformes
Chrysolophus_amherstiae	Phasianidae	Galliformes
Chrysolophus_pictus	Phasianidae	Galliformes
Copsychus_saularis	Muscicapidae	Passeriformes
Corvus_frugilegus	Corvidae	Passeriformes
Corvus_macrorhynchos	Corvidae	Passeriformes
Corvus_monedula	Corvidae	Passeriformes
Coturnix_coturnix	Phasianidae	Galliformes
Crossoptilon_auritum	Phasianidae	Galliformes
Cuculus_canorus	Cuculidae	Cuculiformes
Cuculus_sparverioides	Cuculidae	Cuculiformes
Cygnus_columbianus	Anatidae	Anseriformes
Dicrurus_hottentottus	Dicruridae	Passeriformes
Egretta_garzetta	Ardeidae	Pelecaniformes
Emberiza_aureola	Emberizidae	Passeriformes
Emberiza_rustica	Emberizidae	Passeriformes
Emberiza_spodocephala	Emberizidae	Passeriformes
Emberiza_sulphurata	Emberizidae	Passeriformes
Eophona_migratoria	Fringillidae	Passeriformes
Falco_cherrug	Falconidae	Falconiformes
Falco_peregrinus	Falconidae	Falconiformes
Ficedula_narcissina	Muscicapidae	Passeriformes
Ficedula_zanthopygia	Muscicapidae	Passeriformes
Francolinus_pintadeanus	Phasianidae	Galliformes
Gallinago_gallinago	Scolopacidae	Charadriiformes
Gallinula_chloropus	Rallidae	Gruiformes
Garrulax_canorus	Timaliidae	Passeriformes
Garrulax_pectoralis	Timaliidae	Passeriformes
Garrulax_perspicillatus	Timaliidae	Passeriformes
Garrulax_sannio	Timaliidae	Passeriformes
Gavia_stellata	Gaviidae	Gaviiformes
Glaucidium_brodiei	Strigidae	Strigiformes
Gracula_religiosa	Sturnidae	Passeriformes
Hemixos_castanonotus	Pycnonotidae	Passeriformes
Himantopus_himantopus	Recurvirostridae	Charadriiformes
Hirundo_rustica	Hirundinidae	Passeriformes
Hypsipetes_madagascariensis	Pycnonotidae	Passeriformes
Hypsipetes_mcclellandii	Pycnonotidae	Passeriformes
Ixobrychus_cinnamomeus	Ardeidae	Pelecaniformes
Jynx_torquilla	Picidae	Piciformes
Lanius_bucephalus	Laniidae	Passeriformes
Lanius_cristatus	Laniidae	Passeriformes
Lanius_schach	Laniidae	Passeriformes
Larus_argentatus	Laridae	Charadriiformes
Larus_crassirostris	Laridae	Charadriiformes
Larus_ridibundus	Laridae	Charadriiformes
Leiothrix_lutea	Timaliidae	Passeriformes
Locustella_lanceolata	Sylviidae	Passeriformes
Locustella_ochotensis	Sylviidae	Passeriformes
Lonchura_punctulata	Estrildidae	Passeriformes
Lonchura_striata	Estrildidae	Passeriformes
Lophura_nycthemera	Phasianidae	Galliformes
Luscinia_calliope	Muscicapidae	Passeriformes
Luscinia_svecica	Muscicapidae	Passeriformes
Melopsittacus_undulatus	Psittacidae	Psittaciformes
Milvus_milvus	Accipitridae	Accipitriformes
Motacilla_alba	Motacillidae	Passeriformes
Motacilla_cinerea	Motacillidae	Passeriformes
Motacilla_flava	Motacillidae	Passeriformes
Muscicapa_dauurica	Muscicapidae	Passeriformes
Muscicapa_sibirica	Muscicapidae	Passeriformes
Muscicapa_striata	Muscicapidae	Passeriformes
Myophonus_caeruleus	Turdidae	Passeriformes
Numenius_arquata	Scolopacidae	Charadriiformes
Numenius_minutus	Scolopacidae	Charadriiformes
Numenius_phaeopus	Scolopacidae	Charadriiformes
Nycticorax_nycticorax	Ardeidae	Pelecaniformes
Nymphicus_hollandicus	Psittacidae	Psittaciformes
Oriolus_chinensis	Oriolidae	Passeriformes
Otus_bakkamoena	Strigidae	Strigiformes
Otus_scops	Strigidae	Strigiformes
Parus_major	Paridae	Passeriformes
Passer_montanus	Passeridae	Passeriformes
Pavo_cristatus	Phasianidae	Galliformes
Pericrocotus_solaris	Campephagidae	Passeriformes
Phalacrocorax_carbo	Phalacrocoracidae	Suliformes
Phasianus_colchicus	Phasianidae	Galliformes
Phoenicurus_auroreus	Muscicapidae	Passeriformes
Phylloscopus_fuscatus	Sylviidae	Passeriformes
Pica_pica	Corvidae	Passeriformes
Pomatorhinus_erythrogenys	Timaliidae	Passeriformes
Pomatorhinus_ruficollis	Timaliidae	Passeriformes
Psittacula_alexandri	Psittacidae	Psittaciformes
Psittacula_derbiana	Psittacidae	Psittaciformes
Pycnonotus_cafer	Pycnonotidae	Passeriformes
Pycnonotus_jocosus	Pycnonotidae	Passeriformes
Pycnonotus_sinensis	Pycnonotidae	Passeriformes
Remiz_pendulinus	Remizidae	Passeriformes
Rostratula_benghalensis	Rostratulidae	Charadriiformes
Saxicola_torquatus	Muscicapidae	Passeriformes
Scolopax_rusticola	Scolopacidae	Charadriiformes
Serinus_canaria	Fringillidae	Passeriformes
Spilornis_cheela	Accipitridae	Accipitriformes
Spizixos_semitorques	Pycnonotidae	Passeriformes
Stigmatopelia_chinensis	Columbidae	Columbiformes
Streptopelia_orientalis	Columbidae	Columbiformes
Sturnus_nigricollis	Sturnidae	Passeriformes
Sturnus_sericeus	Sturnidae	Passeriformes
Syrmaticus_ellioti	Phasianidae	Galliformes
Tachybaptus_ruficollis	Podicipedidae	Podicipediformes
Tringa_glareola	Scolopacidae	Charadriiformes
Turdus_hortulorum	Turdidae	Passeriformes
Turdus_merula	Turdidae	Passeriformes
Turdus_pallidus	Turdidae	Passeriformes
Tyto_capensis	Tytonidae	Strigiformes
Upupa_epops	Upupidae	Bucerotiformes
Urocissa_erythrorhyncha	Corvidae	Passeriformes
Vanellus_vanellus	Charadriidae	Charadriiformes
Zoothera_dauma	Turdidae	Passeriformes

## Sheet: early birds
species	specimen number	fl	kl	il	max	min	horizon
Longipteryx_chaoyangensis	V12325	27.5	11	13.5	120.3	110.6	Jiufotang Formation
Piscivorenantiornis_inusitatus	V22582	36.4	19.4	27.8	120.3	110.6	Jiufotang Formation
Longirostravis_hani	V11309	20	8.3	9.6	125	120.3	Yixian Formation
Bohaiornis_guoi	V17963	42.6	19.8	23.4	120.3	110.6	Jiufotang Formation
Yanornis_martini	V13358	54.1	48	40	120.3	110.6	Jiufotang Formation
Hongshanornis_longicresta	V14533	21.6	12.3	11.3	125	120.3	Yixian Formation
Piscivoravis_lii	V17078	56.8	32.3	37.7	120.3	110.6	Jiufotang Formation
Iteravis_huchzermeyeri	V18958	34.4	37.6	34.2	125	120.3	Yixian Formation
Jianchangornis_microdonta	V16708	58.4	46.5	38.8	120.3	110.6	Jiufotang Formation
Yixianornis_grabaui	V12631	40.8	34.2	27.4	120.3	110.6	Jiufotang Formation
